# Supplementary material for: Bis(1-methyl­piperazine-1,4-diium) tetra­bromidocuprate(II)
Source: Acta Crystallogr Sect E Struct Rep Online. 2011 Jun 25;67(Pt 7):m967. doi: 10.1107/S1600536811024184 (PMC3151897; doi:10.1107/S1600536811024184)
Supplement: Supplementary file 1 [file e-67-0m967-sup1.cif]

##############################################################################
#                                                                            #
# This CIF contains the data in a paper accepted for publication in          #
# Acta Crystallographica Section E. It conforms to the requirements of       #
# Notes for Authors for Acta Crystallographica Section E, and has been       #
# peer reviewed under the auspices of the IUCr Commission on Journals.       #
#                                                                            #
# Full details of the Crystallographic Information File format               #
# are given in the paper "The Crystallographic Information File (CIF):       #
# a New Standard Archive File for Crystallography" by S. R. Hall, F. H.      #
# Allen and I. D. Brown [Acta Cryst. (1991), A47, 655-685].                  #
#                                                                            #
# The current version of the core CIF dictionary is obtainable from          #
# ftp://ftp.iucr.org/pub/cif_core.dic.                                       #
#                                                                            #
# Software is freely available for graphical display of the structure(s)     #
# in this CIF. For information consult the CIF software page                 #
# http://www.iucr.org/resources/cif/software.                                #
#                                                                            #
# This file may be used for bona fide research purposes within the           #
# scientific community so long as proper attribution is given to the journal # 
# article from which it was obtained.                                        #
#                                                                            #
##############################################################################
data_I
_audit_creation_method     SHELXL-97
_chemical_name_systematic
;
Bis(1-methylpiperazine-1,4-diium) tetrabromidocuprate(II)
;
_chemical_name_common     ?
_chemical_formula_moiety     'C5 H14 N2 2+, Br4 Cu 2-'
_chemical_formula_sum     'C5 H14 Br4 Cu N2'
_chemical_formula_iupac     '(C5 H14 N2) [Cu Br4]'
_chemical_formula_weight     485.36
_chemical_melting_point     ?
_symmetry_cell_setting     orthorhombic
_symmetry_space_group_name_H-M     'P 21 21 21'
_symmetry_space_group_name_Hall     'P 2ac 2ab'
loop_
    _symmetry_equiv_pos_as_xyz
    'x, y, z'
    '-x+1/2, -y, z+1/2'
    '-x, y+1/2, -z+1/2'
    'x+1/2, -y+1/2, -z'
_cell_length_a     9.1933(18)
_cell_length_b     10.341(2)
_cell_length_c     14.255(3)
_cell_angle_alpha     90.00
_cell_angle_beta     90.00
_cell_angle_gamma     90.00
_cell_volume     1355.2(5)
_cell_formula_units_Z     4
_cell_measurement_reflns_used     3092
_cell_measurement_theta_min     3.29
_cell_measurement_theta_max     27.48
_cell_measurement_temperature     298(2)
_exptl_crystal_description     'Block'
_exptl_crystal_colour     'blue'
_exptl_crystal_size_max     0.20
_exptl_crystal_size_mid     0.05
_exptl_crystal_size_min     0.05
_exptl_crystal_density_diffrn     2.379
_exptl_crystal_density_meas     ?
_exptl_crystal_density_method     'not measured'
_exptl_crystal_F_000     908
_exptl_absorpt_coefficient_mu     13.366
_exptl_absorpt_correction_type     multi-scan
_exptl_absorpt_process_details     '(CrystalClear; Rigaku, 2005)'
_exptl_absorpt_correction_T_min     0.89
_exptl_absorpt_correction_T_max     1.00
_exptl_special_details     ?
_diffrn_ambient_temperature     298(2)
_diffrn_radiation_type     MoK\a
_diffrn_radiation_wavelength     0.71073
_diffrn_radiation_source     'fine-focus sealed tube'
_diffrn_radiation_monochromator     graphite
_diffrn_measurement_device_type     'Rigaku Mercury2'
_diffrn_measurement_method     'profile data from \f scans'
_diffrn_detector_area_resol_mean     13.6612
_diffrn_reflns_number     14009
_diffrn_reflns_av_R_equivalents     0.0786
_diffrn_reflns_av_sigmaI/netI     0.0637
_diffrn_reflns_theta_min     3.29
_diffrn_reflns_theta_max     27.48
_diffrn_reflns_theta_full     27.48
_diffrn_measured_fraction_theta_max     0.997
_diffrn_measured_fraction_theta_full     0.997
_diffrn_reflns_limit_h_min     -11
_diffrn_reflns_limit_h_max     11
_diffrn_reflns_limit_k_min     -13
_diffrn_reflns_limit_k_max     13
_diffrn_reflns_limit_l_min     -18
_diffrn_reflns_limit_l_max     18
_diffrn_standards_number     ?
_diffrn_standards_interval_count     ?
_diffrn_standards_interval_time     ?
_diffrn_standards_decay_%     ?
_refine_special_details
;
 Refinement of F^2^ against ALL reflections.  The weighted R-factor wR and
 goodness of fit S are based on F^2^, conventional R-factors R are based
 on F, with F set to zero for negative F^2^. The threshold expression of
 F^2^ > 2sigma(F^2^) is used only for calculating R-factors(gt) etc. and is
 not relevant to the choice of reflections for refinement.  R-factors based
 on F^2^ are statistically about twice as large as those based on F, and R-
 factors based on ALL data will be even larger.
;
_reflns_number_total     3092
_reflns_number_gt     2545
_reflns_threshold_expression     I>2sigma(I)
_refine_ls_structure_factor_coef     Fsqd
_refine_ls_matrix_type     full
_refine_ls_R_factor_all     0.0601
_refine_ls_R_factor_gt     0.0440
_refine_ls_wR_factor_gt     0.0825
_refine_ls_wR_factor_ref     0.0875
_refine_ls_goodness_of_fit_ref     1.084
_refine_ls_restrained_S_all     1.084
_refine_ls_number_reflns     3092
_refine_ls_number_parameters     109
_refine_ls_number_restraints     0
_refine_ls_hydrogen_treatment     constr
_refine_ls_weighting_scheme     calc
_refine_ls_weighting_details
         'calc w=1/[\s^2^(Fo^2^)+(0.0277P)^2^+0.0000P] where P=(Fo^2^+2Fc^2^)/3'
_atom_sites_solution_hydrogens     geom
_atom_sites_solution_primary     direct
_atom_sites_solution_secondary     difmap
_refine_ls_shift/su_max     0.000
_refine_ls_shift/su_mean     0.000
_refine_diff_density_max     0.920
_refine_diff_density_min     -0.713
_refine_ls_extinction_method     none
_refine_ls_extinction_coef     ?
_refine_ls_abs_structure_details     'Flack (1983), 1312 Friedel pairs'
_refine_ls_abs_structure_Flack     0.05(2)
loop_
    _atom_type_symbol
    _atom_type_description
    _atom_type_scat_dispersion_real
    _atom_type_scat_dispersion_imag
    _atom_type_scat_source
    'C' 'C' 0.0033 0.0016
                         'International Tables Vol C Tables 4.2.6.8 and 6.1.1.4'
    'H' 'H' 0.0000 0.0000
                         'International Tables Vol C Tables 4.2.6.8 and 6.1.1.4'
    'N' 'N' 0.0061 0.0033
                         'International Tables Vol C Tables 4.2.6.8 and 6.1.1.4'
    'Cu' 'Cu' 0.3201 1.2651
                         'International Tables Vol C Tables 4.2.6.8 and 6.1.1.4'
    'Br' 'Br' -0.2901 2.4595
                         'International Tables Vol C Tables 4.2.6.8 and 6.1.1.4'
_computing_data_collection     '<i>CrystalClear</i> (Rigaku, 2005)'
_computing_cell_refinement     '<i>CrystalClear</i> (Rigaku, 2005)'
_computing_data_reduction     '<i>CrystalClear</i> (Rigaku, 2005)'
_computing_structure_solution     '<i>SHELXS97</i> (Sheldrick, 2008)'
_computing_structure_refinement     '<i>SHELXL97</i> (Sheldrick, 2008)'
_computing_molecular_graphics     '<i>SHELXTL</i> (Sheldrick, 2008)'
_computing_publication_material     '<i>SHELXTL</i> (Sheldrick, 2008)'
loop_
    _atom_site_type_symbol
    _atom_site_label
    _atom_site_fract_x
    _atom_site_fract_y
    _atom_site_fract_z
    _atom_site_U_iso_or_equiv
    _atom_site_adp_type
    _atom_site_calc_flag
    _atom_site_refinement_flags
    _atom_site_occupancy
    _atom_site_symmetry_multiplicity
    _atom_site_disorder_assembly
    _atom_site_disorder_group
    Br Br1 0.99472(8) 0.08523(7) 0.59527(5) 0.0496(2) Uani d . 1 1 . .
    Br Br2 0.89670(8) -0.22010(7) 0.49622(5) 0.0430(2) Uani d . 1 1 . .
    Br Br3 0.72439(8) -0.21019(7) 0.72661(5) 0.04138(19) Uani d . 1 1 . .
    Cu Cu1 0.79551(9) -0.06642(7) 0.60209(5) 0.0365(2) Uani d . 1 1 . .
    Br Br4 0.60073(8) 0.08567(7) 0.61127(6) 0.0501(2) Uani d . 1 1 . .
    N N2 0.6726(5) 0.5289(5) 0.5927(4) 0.0367(14) Uani d . 1 1 . .
    H H2C 0.7150 0.5985 0.6190 0.044 Uiso d R 1 1 . .
    H H2D 0.6225 0.5519 0.5411 0.044 Uiso d R 1 1 . .
    N N1 0.7844(6) 0.3272(4) 0.7129(3) 0.0298(12) Uani d . 1 1 . .
    H H1 0.7703 0.2609 0.6731 0.036 Uiso d R 1 1 . .
    C C4 0.8043(7) 0.4533(7) 0.5656(5) 0.0384(16) Uani d . 1 1 . .
    H H4A 0.8684 0.5069 0.5281 0.046 Uiso calc R 1 1 . .
    H H4B 0.7756 0.3793 0.5281 0.046 Uiso calc R 1 1 . .
    C C5 0.8841(7) 0.4074(6) 0.6529(5) 0.0364(16) Uani d . 1 1 . .
    H H5A 0.9680 0.3564 0.6348 0.044 Uiso calc R 1 1 . .
    H H5B 0.9181 0.4815 0.6884 0.044 Uiso calc R 1 1 . .
    C C2 0.6566(7) 0.4061(7) 0.7413(4) 0.0413(17) Uani d . 1 1 . .
    H H2A 0.6892 0.4790 0.7786 0.050 Uiso calc R 1 1 . .
    H H2B 0.5922 0.3541 0.7798 0.050 Uiso calc R 1 1 . .
    C C3 0.5744(7) 0.4550(7) 0.6565(5) 0.0397(17) Uani d . 1 1 . .
    H H3A 0.5329 0.3824 0.6228 0.048 Uiso calc R 1 1 . .
    H H3B 0.4953 0.5104 0.6769 0.048 Uiso calc R 1 1 . .
    C C1 0.8613(8) 0.2694(7) 0.7956(5) 0.050(2) Uani d . 1 1 . .
    H H1A 0.7941 0.2181 0.8312 0.075 Uiso calc R 1 1 . .
    H H1B 0.8992 0.3374 0.8344 0.075 Uiso calc R 1 1 . .
    H H1C 0.9398 0.2159 0.7741 0.075 Uiso calc R 1 1 . .
loop_
    _atom_site_aniso_label
    _atom_site_aniso_U_11
    _atom_site_aniso_U_22
    _atom_site_aniso_U_33
    _atom_site_aniso_U_12
    _atom_site_aniso_U_13
    _atom_site_aniso_U_23
    Br1 0.0533(5) 0.0344(4) 0.0610(5) -0.0140(4) 0.0190(4) -0.0117(4)
    Br2 0.0539(4) 0.0333(4) 0.0418(4) -0.0101(4) 0.0066(3) -0.0080(3)
    Br3 0.0424(4) 0.0365(4) 0.0452(4) 0.0005(3) 0.0098(3) 0.0034(3)
    Cu1 0.0389(5) 0.0269(4) 0.0436(5) -0.0011(4) 0.0015(4) -0.0011(4)
    Br4 0.0374(4) 0.0322(4) 0.0805(5) 0.0010(3) -0.0113(4) -0.0026(4)
    N2 0.033(3) 0.035(3) 0.041(3) 0.002(3) -0.003(3) -0.001(3)
    N1 0.032(3) 0.024(3) 0.033(3) 0.000(2) 0.000(2) -0.002(2)
    C4 0.043(4) 0.033(4) 0.040(4) 0.008(3) 0.010(3) 0.002(3)
    C5 0.026(4) 0.027(4) 0.057(4) 0.006(3) 0.003(3) -0.003(3)
    C2 0.038(4) 0.046(4) 0.040(4) 0.009(3) 0.011(3) 0.003(4)
    C3 0.025(4) 0.047(4) 0.047(4) 0.004(3) 0.005(3) 0.009(4)
    C1 0.053(5) 0.048(4) 0.049(4) 0.015(4) -0.007(3) 0.007(4)
_geom_special_details
;
 All esds (except the esd in the dihedral angle between two l.s. planes)
 are estimated using the full covariance matrix.  The cell esds are taken
 into account individually in the estimation of esds in distances, angles
 and torsion angles; correlations between esds in cell parameters are only
 used when they are defined by crystal symmetry.  An approximate (isotropic)
 treatment of cell esds is used for estimating esds involving l.s. planes.
;
loop_
    _geom_bond_atom_site_label_1
    _geom_bond_atom_site_label_2
    _geom_bond_site_symmetry_2
    _geom_bond_distance
    _geom_bond_publ_flag
    Br1 Cu1 . 2.4131(11) ?
    Br2 Cu1 . 2.3809(11) ?
    Br3 Cu1 . 2.4059(10) ?
    Cu1 Br4 . 2.3869(11) ?
    N2 C3 . 1.492(8) ?
    N2 C4 . 1.493(7) ?
    N2 H2C . 0.9000 ?
    N2 H2D . 0.9000 ?
    N1 C2 . 1.486(8) ?
    N1 C1 . 1.499(8) ?
    N1 C5 . 1.503(8) ?
    N1 H1 . 0.9000 ?
    C4 C5 . 1.520(9) ?
    C4 H4A . 0.9700 ?
    C4 H4B . 0.9700 ?
    C5 H5A . 0.9700 ?
    C5 H5B . 0.9700 ?
    C2 C3 . 1.513(9) ?
    C2 H2A . 0.9700 ?
    C2 H2B . 0.9700 ?
    C3 H3A . 0.9700 ?
    C3 H3B . 0.9700 ?
    C1 H1A . 0.9600 ?
    C1 H1B . 0.9600 ?
    C1 H1C . 0.9600 ?
loop_
    _geom_angle_atom_site_label_1
    _geom_angle_atom_site_label_2
    _geom_angle_atom_site_label_3
    _geom_angle_site_symmetry_1
    _geom_angle_site_symmetry_3
    _geom_angle
    _geom_angle_publ_flag
    Br2 Cu1 Br4 . . 140.15(4) ?
    Br2 Cu1 Br3 . . 99.28(4) ?
    Br4 Cu1 Br3 . . 99.38(4) ?
    Br2 Cu1 Br1 . . 96.41(4) ?
    Br4 Cu1 Br1 . . 98.24(4) ?
    Br3 Cu1 Br1 . . 129.61(4) ?
    C3 N2 C4 . . 112.3(5) ?
    C3 N2 H2C . . 114.7 ?
    C4 N2 H2C . . 100.1 ?
    C3 N2 H2D . . 109.0 ?
    C4 N2 H2D . . 109.9 ?
    H2C N2 H2D . . 110.6 ?
    C2 N1 C1 . . 112.2(5) ?
    C2 N1 C5 . . 109.5(5) ?
    C1 N1 C5 . . 112.3(5) ?
    C2 N1 H1 . . 118.5 ?
    C1 N1 H1 . . 105.1 ?
    C5 N1 H1 . . 98.6 ?
    N2 C4 C5 . . 110.1(5) ?
    N2 C4 H4A . . 109.7 ?
    C5 C4 H4A . . 109.7 ?
    N2 C4 H4B . . 109.7 ?
    C5 C4 H4B . . 109.7 ?
    H4A C4 H4B . . 108.2 ?
    N1 C5 C4 . . 110.1(5) ?
    N1 C5 H5A . . 109.6 ?
    C4 C5 H5A . . 109.6 ?
    N1 C5 H5B . . 109.6 ?
    C4 C5 H5B . . 109.6 ?
    H5A C5 H5B . . 108.2 ?
    N1 C2 C3 . . 111.1(5) ?
    N1 C2 H2A . . 109.4 ?
    C3 C2 H2A . . 109.4 ?
    N1 C2 H2B . . 109.4 ?
    C3 C2 H2B . . 109.4 ?
    H2A C2 H2B . . 108.0 ?
    N2 C3 C2 . . 110.9(5) ?
    N2 C3 H3A . . 109.5 ?
    C2 C3 H3A . . 109.5 ?
    N2 C3 H3B . . 109.5 ?
    C2 C3 H3B . . 109.5 ?
    H3A C3 H3B . . 108.1 ?
    N1 C1 H1A . . 109.5 ?
    N1 C1 H1B . . 109.5 ?
    H1A C1 H1B . . 109.5 ?
    N1 C1 H1C . . 109.5 ?
    H1A C1 H1C . . 109.5 ?
    H1B C1 H1C . . 109.5 ?
loop_
    _geom_hbond_atom_site_label_D
    _geom_hbond_atom_site_label_H
    _geom_hbond_atom_site_label_A
    _geom_hbond_site_symmetry_A
    _geom_hbond_distance_DH
    _geom_hbond_distance_HA
    _geom_hbond_distance_DA
    _geom_hbond_angle_DHA
    N2 H2C Br3 1_565 0.90 2.50 3.339(6) 154
    N2 H2D Br1 4_456 0.90 2.68 3.354(5) 133
    N2 H2D Br2 4_456 0.90 2.76 3.457(5) 135
    N1 H1 Br4 . 0.90 2.55 3.345(5) 148
_iucr_refine_instructions_details
;
TITL 1 in P2(1)2(1)2(1)
CELL 0.71073   9.1933  10.3414  14.2546  90.000  90.000  90.000
ZERR   4.00   0.0018   0.0021   0.0029   0.000   0.000   0.000
LATT -1
SYMM 0.5-X, -Y, 0.5+Z
SYMM -X, 0.5+Y, 0.5-Z
SYMM 0.5+X, 0.5-Y, -Z
SFAC C H N CU BR
UNIT 20 56 8 4 16
DFIX 0.90 0.002 N1 H1 N2 H2C N2 H2D
L.S. 9
BOND $H
FMAP 2
PLAN 20
ACTA
EQIV $1 x, y+1, z
EQIV $2 x-1/2, -y+1/2, -z+1
EQIV $3 x-1/2, -y+1/2, -z+1
HTAB N2 BR3_$1
HTAB N2 BR1_$2
HTAB N2 BR2_$3
HTAB N1 BR4
WGHT    0.027700
FVAR       0.16950
BR1   5   -0.005279    0.085230    0.595270    11.00000    0.05334    0.03444 =
         0.06102   -0.01166    0.01899   -0.01402
BR2   5   -0.103304   -0.220099    0.496221    11.00000    0.05392    0.03333 =
         0.04184   -0.00799    0.00663   -0.01010
BR3   5   -0.275612   -0.210191    0.726610    11.00000    0.04238    0.03653 =
         0.04522    0.00344    0.00980    0.00050
CU1   4   -0.204493   -0.066415    0.602095    11.00000    0.03893    0.02691 =
         0.04355   -0.00109    0.00146   -0.00114
BR4   5   -0.399272    0.085670    0.611268    11.00000    0.03744    0.03222 =
         0.08050   -0.00264   -0.01134    0.00105
N2    3   -0.327440    0.528946    0.592745    11.00000    0.03318    0.03541 =
         0.04146   -0.00091   -0.00321    0.00171
AFIX   3
H2C   2   -0.285001    0.598498    0.619040    11.00000   -1.20000
H2D   2   -0.377470    0.551918    0.541096    11.00000   -1.20000
AFIX   0
N1    3   -0.215621    0.327190    0.712912    11.00000    0.03209    0.02438 =
         0.03305   -0.00164   -0.00033    0.00032
AFIX   3
H1    2   -0.229711    0.260862    0.673059    11.00000   -1.20000
AFIX   0
C4    1   -0.195726    0.453270    0.565615    11.00000    0.04286    0.03256 =
         0.03967    0.00157    0.00994    0.00777
AFIX  23
H4A   2   -0.131591    0.506876    0.528102    11.00000   -1.20000
H4B   2   -0.224360    0.379287    0.528081    11.00000   -1.20000
AFIX   0
C5    1   -0.115949    0.407401    0.652907    11.00000    0.02573    0.02684 =
         0.05663   -0.00315    0.00348    0.00561
AFIX  23
H5A   2   -0.031992    0.356356    0.634814    11.00000   -1.20000
H5B   2   -0.081878    0.481489    0.688385    11.00000   -1.20000
AFIX   0
C2    1   -0.343351    0.406093    0.741328    11.00000    0.03810    0.04608 =
         0.03969    0.00306    0.01132    0.00889
AFIX  23
H2A   2   -0.310782    0.479003    0.778631    11.00000   -1.20000
H2B   2   -0.407779    0.354100    0.779815    11.00000   -1.20000
AFIX   0
C3    1   -0.425564    0.455022    0.656520    11.00000    0.02531    0.04650 =
         0.04738    0.00897    0.00530    0.00363
AFIX  23
H3A   2   -0.467093    0.382372    0.622826    11.00000   -1.20000
H3B   2   -0.504693    0.510376    0.676855    11.00000   -1.20000
AFIX   0
C1    1   -0.138735    0.269436    0.795605    11.00000    0.05292    0.04761 =
         0.04885    0.00668   -0.00661    0.01540
AFIX  33
H1A   2   -0.205911    0.218076    0.831245    11.00000   -1.50000
H1B   2   -0.100803    0.337364    0.834445    11.00000   -1.50000
H1C   2   -0.060238    0.215871    0.774099    11.00000   -1.50000
HKLF 4
REM  1 in P2(1)2(1)2(1)
REM R1 =  0.0440 for   2545 Fo > 4sig(Fo)  and  0.0601 for all   3092 data
REM    109 parameters refined using      0 restraints
END
WGHT      0.0277      0.0000
REM Highest difference peak  0.920,  deepest hole -0.713,  1-sigma level  0.139
Q1    1  -0.0631  0.0969  0.5488  11.00000  0.05    0.92
Q2    1  -0.3504  0.0978  0.5553  11.00000  0.05    0.86
Q3    1  -0.2907 -0.1784  0.8423  11.00000  0.05    0.52
Q4    1  -0.2651  0.5787  0.7457  11.00000  0.05    0.50
Q5    1  -0.1228 -0.2080  0.4119  11.00000  0.05    0.49
Q6    1  -0.2304 -0.2192  0.6587  11.00000  0.05    0.47
Q7    1  -0.1991 -0.2070  0.6781  11.00000  0.05    0.45
Q8    1  -0.2008 -0.2080  0.4671  11.00000  0.05    0.43
Q9    1  -0.0167  0.5972  0.4247  11.00000  0.05    0.43
Q10   1  -0.3738  0.6768  0.4611  11.00000  0.05    0.43
Q11   1  -0.0019  0.3570  0.7381  11.00000  0.05    0.42
Q12   1  -0.4018  0.4776  0.7532  11.00000  0.05    0.42
Q13   1  -0.2941  0.4374  0.8024  11.00000  0.05    0.41
Q14   1   0.0056  0.5689  0.4831  11.00000  0.05    0.41
Q15   1  -0.2555  0.2375  0.8889  11.00000  0.05    0.41
Q16   1  -0.2057 -0.2481  0.7837  11.00000  0.05    0.41
Q17   1   0.0861  0.1386  0.5591  11.00000  0.05    0.41
Q18   1  -0.4790  0.5631  0.4611  11.00000  0.05    0.41
Q19   1  -0.1286 -0.1400  0.4801  11.00000  0.05    0.41
Q20   1  -0.1170  0.1463  0.8198  11.00000  0.05    0.40
;
data_global
_journal_date_recd_electronic     2011-06-14
_journal_date_accepted     2011-06-20
_journal_name_full     'Acta Crystallographica, Section E'
_journal_year     2011
_journal_volume     67
_journal_issue      7
_journal_page_first     m967
_journal_page_last     m967
_journal_paper_category     QM
_journal_coeditor_code     VN2014
_publ_contact_author_name     'Cong-hu Peng'
_publ_contact_author_address
;
Department of Chemical & Environmental Engineering, Anyang Institute of
Technology, Anyang 455000, People's Republic of China
;
_publ_contact_author_email     ayitpch@yahoo.com.cn
_publ_contact_author_fax     '864556090653'
_publ_contact_author_phone     '864556090653'
_publ_section_title
;
Bis(1-methylpiperazine-1,4-diium) tetrabromidocuprate(II)
;
loop_
    _publ_author_name
    _publ_author_footnote
    _publ_author_address
    'Cong-hu Peng' .
;
Department of Chemical & Environmental Engineering
Anyang Institute of Technology, Anyang 455000, People's Republic of China
;
