# Supplementary material for: Bis(1-methyl­piperazine-1,4-diium) tetra­bromidocuprate(II)
Source: Acta Crystallogr Sect E Struct Rep Online. 2011 Jun 25;67(Pt 7):m967. doi: 10.1107/S1600536811024184 (PMC3151897; doi:10.1107/S1600536811024184)
Supplement: Supplementary file 2 [file e-67-0m967-Isup2.hkl]

# 
# h,k,l, Fc-squared, Fo-squared, sigma(Fo-squared) and status flag 
# 
data_I
_shelx_title ' 1 in P2(1)2(1)2(1)' 
_shelx_refln_list_code          4 
_shelx_F_calc_maximum      336.80 
_exptl_crystal_F_000       908.00 
_reflns_d_resolution_high  0.7702 
 
loop_ 
 _symmetry_equiv_pos_as_xyz 
 'x, y, z' 
 '-x+1/2, -y, z+1/2' 
 '-x, y+1/2, -z+1/2' 
 'x+1/2, -y+1/2, -z' 
 
_cell_length_a     9.1933 
_cell_length_b    10.3414 
_cell_length_c    14.2546 
_cell_angle_alpha  90.000 
_cell_angle_beta   90.000 
_cell_angle_gamma  90.000 
 
_shelx_F_squared_multiplier     1.000 
 
loop_ 
 _refln_index_h 
 _refln_index_k 
 _refln_index_l 
 _refln_F_squared_calc 
 _refln_F_squared_meas 
 _refln_F_squared_sigma 
 _refln_observed_status 
   2   0   0     3507.91     3325.48    152.88 o 
   4   0   0      308.48      427.01    170.20 o 
   6   0   0     3517.47     3683.91    161.53 o 
   8   0   0     2475.10     3057.90    288.99 o 
  10   0   0     7971.58     8955.26   1001.24 o 
   2   1   0    13386.87    13533.28    548.35 o 
   3   1   0      299.73      347.24     21.04 o 
   4   1   0    11041.29    11120.14    325.63 o 
   5   1   0     1442.49     1337.15     59.35 o 
   6   1   0     9750.35     9324.76    445.38 o 
   7   1   0     1632.65     1759.42     97.04 o 
   8   1   0      590.04      671.35     65.39 o 
   9   1   0      695.18      712.88    105.90 o 
  10   1   0      798.25     1017.13    129.48 o 
  11   1   0     1161.69     1085.00    153.92 o 
   0   2   0       98.53       73.92     12.06 o 
   1   2   0     1444.77     1469.31     55.11 o 
   2   2   0     6636.78     7611.23    248.56 o 
   3   2   0    31904.64    32024.72   1047.85 o 
   4   2   0      413.77      408.71     28.53 o 
   5   2   0    14202.19    13495.01    501.62 o 
   6   2   0     6800.24     6464.86    257.54 o 
   7   2   0     3955.67     3499.07    205.64 o 
   8   2   0      616.61      687.67     96.31 o 
   9   2   0      357.16      311.39     63.97 o 
  10   2   0      367.62      466.91     95.69 o 
  11   2   0      179.16      194.23     84.73 o 
   1   3   0     8074.59     8565.87    151.69 o 
   2   3   0     7434.38     7398.68    138.77 o 
   3   3   0      579.64      547.70     24.85 o 
   4   3   0     7794.86     8015.27    260.63 o 
   5   3   0      468.49      454.31     39.83 o 
   6   3   0     3903.35     3665.22    167.80 o 
   7   3   0      928.95      995.97     86.39 o 
   8   3   0     4534.06     4380.64    247.72 o 
   9   3   0       12.36      177.80     57.48 o 
  10   3   0      153.98      272.38     92.69 o 
  11   3   0        9.35      362.80    104.87 o 
   0   4   0      438.84      443.83     26.70 o 
   1   4   0     1191.57     1360.06     33.58 o 
   2   4   0     7691.72     7911.96    189.07 o 
   3   4   0    26292.60    27301.65    758.96 o 
   4   4   0      404.50      399.38     32.72 o 
   5   4   0      897.23      897.17     57.52 o 
   6   4   0     1734.28     1871.24    104.50 o 
   7   4   0    11343.53    11565.67    596.79 o 
   8   4   0      176.27      188.20     58.73 o 
   9   4   0      553.41      529.24     80.28 o 
  10   4   0      117.67      136.17     73.88 o 
  11   4   0      156.76      271.53    105.36 o 
   1   5   0      937.99      943.00     38.60 o 
   2   5   0     9184.36     9063.56    230.51 o 
   3   5   0     2711.11     2854.87     92.89 o 
   4   5   0      550.05      494.89     53.68 o 
   5   5   0      190.23      233.72     44.46 o 
   6   5   0       19.18       36.25     35.90 o 
   7   5   0      918.70      961.94     86.73 o 
   8   5   0     1905.21     2243.58    163.23 o 
   9   5   0      284.64      404.41     78.26 o 
  10   5   0        1.00      -53.47     65.70 o 
  11   5   0      109.15       89.90     96.69 o 
   0   6   0    63559.95    73400.91   5391.60 o 
   1   6   0     3329.77     3528.41    104.49 o 
   2   6   0     3704.85     3937.83    118.37 o 
   3   6   0      996.22     1005.70     53.14 o 
   4   6   0       30.82       45.11     26.79 o 
   5   6   0     1255.78     1248.70    114.60 o 
   6   6   0       63.26       79.38     63.75 o 
   7   6   0      307.35      279.89     53.63 o 
   8   6   0      840.28      852.45     99.75 o 
   9   6   0       12.26       -1.68     52.55 o 
  10   6   0     2727.09     2521.72    266.54 o 
   1   7   0    32608.26    35938.85   1425.22 o 
   2   7   0     2024.73     2111.29     79.07 o 
   3   7   0       94.11       89.56     25.48 o 
   4   7   0       14.99       21.81     27.73 o 
   5   7   0     1166.04     1251.61     83.78 o 
   6   7   0      394.99      523.23     95.76 o 
   7   7   0     2908.75     2661.77    163.07 o 
   8   7   0      989.60     1037.38    104.04 o 
   9   7   0      844.77      840.87    133.38 o 
  10   7   0       66.50      -59.24    103.99 o 
   0   8   0    14635.51    15499.81    844.70 o 
   1   8   0     1028.51     1064.35     62.94 o 
   2   8   0     1576.50     1592.51     76.43 o 
   3   8   0     2995.77     3137.54    126.53 o 
   4   8   0     1488.46     1511.22     74.90 o 
   5   8   0    20398.99    19869.79   1020.45 o 
   6   8   0        0.59      -46.34     46.34 o 
   7   8   0      190.29      327.36     76.28 o 
   8   8   0       12.38      -73.71     73.71 o 
   9   8   0       42.03       78.07    103.14 o 
   1   9   0     1720.01     1917.45    104.33 o 
   2   9   0     2981.45     3157.79    143.28 o 
   3   9   0     1309.93     1381.51     80.01 o 
   4   9   0       10.91        1.00     35.59 o 
   5   9   0      720.18      741.88     93.54 o 
   6   9   0      772.40      729.80    106.10 o 
   7   9   0      816.20      866.06    131.70 o 
   8   9   0      163.26      190.02    149.40 o 
   0  10   0     5029.63     5534.76    377.08 o 
   1  10   0      610.12      689.34     60.90 o 
   2  10   0      342.69      412.46     49.32 o 
   3  10   0     2686.21     2859.37    155.05 o 
   4  10   0        2.71      103.24     62.78 o 
   5  10   0      147.60       26.79     64.08 o 
   6  10   0      161.17      156.70     76.22 o 
   7  10   0     2207.15     2103.26    308.82 o 
   1  11   0      143.51       71.86     56.53 o 
   2  11   0      519.19      491.34     79.21 o 
   3  11   0      387.52      483.86     80.81 o 
   4  11   0      743.83      623.13    119.33 o 
   5  11   0        0.68       27.89     81.24 o 
   6  11   0     1690.84     1795.99    373.68 o 
   0  12   0      398.19      460.23    161.39 o 
   1  12   0      457.46      478.32     82.07 o 
   2  12   0     2002.45     1988.24    183.54 o 
   3  12   0      171.92      155.08     91.12 o 
   4  12   0        2.22       17.74     79.09 o 
   5  12   0       22.35     -104.33    106.22 o 
   1  13   0      819.58      832.91    182.49 o 
   2  13   0      104.52        4.80    116.08 o 
   2   0   1     4315.31     4387.33     62.59 o 
   3   0   1     5605.05     5951.11    117.03 o 
   4   0   1     1447.94     1284.17     34.96 o 
   5   0   1     6257.48     6431.74    173.04 o 
   6   0   1     1622.83     1627.24     63.96 o 
   7   0   1     2988.98     3049.22    111.01 o 
   8   0   1      147.72      218.35     82.54 o 
   9   0   1      222.86      342.34     78.80 o 
  10   0   1      240.03      265.16     85.86 o 
  11   0   1       98.29      192.60     89.46 o 
 -11   1   1        4.02      343.57     85.94 o 
 -10   1   1      140.35      195.56     71.89 o 
  -9   1   1       31.00      119.62     58.94 o 
  -8   1   1      960.54      865.01     75.63 o 
  -7   1   1      230.44      205.31     40.05 o 
  -6   1   1     3849.90     4029.26    156.87 o 
  -5   1   1    20177.19    18582.50    890.85 o 
  -4   1   1     6552.82     6395.25    163.55 o 
  -3   1   1    23072.85    24173.23    624.95 o 
  -2   1   1     6400.24     6560.32    276.98 o 
  -1   1   1     7340.55     7828.93    206.49 o 
   1   1   1     8770.21     8661.61    290.28 o 
   2   1   1     5729.85     6272.66    131.36 o 
   3   1   1    24130.27    23813.42    857.73 o 
   4   1   1     6929.89     6497.25    142.92 o 
   5   1   1    20325.02    18748.70    730.29 o 
   6   1   1     3529.66     3277.40    125.92 o 
   7   1   1      199.50      244.81     37.00 o 
   8   1   1      983.82      995.57     80.71 o 
   9   1   1       40.09       44.56     70.58 o 
  10   1   1      117.68      151.73     82.44 o 
  11   1   1        3.93       -0.57     87.21 o 
 -11   2   1      301.97      302.21    130.67 o 
 -10   2   1      248.71      292.84     83.56 o 
  -9   2   1     1447.06     1512.85    120.60 o 
  -8   2   1     1381.67     1500.82    117.99 o 
  -7   2   1     1512.93     1288.93    101.63 o 
  -6   2   1     7121.04     7203.55    298.44 o 
  -5   2   1    10753.36    10310.01    382.19 o 
  -4   2   1    11539.77    11096.26    358.21 o 
  -3   2   1     5886.04     6174.17    191.96 o 
  -2   2   1    39577.86    36797.32   1111.03 o 
  -1   2   1     3201.95     3542.69    175.72 o 
   0   2   1     2093.58     2113.96     37.43 o 
   1   2   1     3733.20     3773.21     78.57 o 
   2   2   1    40934.87    38838.38   1014.99 o 
   3   2   1     6248.15     6356.57    123.01 o 
   4   2   1    11956.30    11611.01    365.83 o 
   5   2   1    11052.83    11097.38    407.27 o 
   6   2   1     7134.15     7689.34    316.89 o 
   7   2   1     1517.09     1281.03     93.79 o 
   8   2   1     1265.40     1341.04    123.89 o 
   9   2   1     1366.62     1439.74    118.04 o 
  10   2   1      308.58      308.43     85.17 o 
  11   2   1      249.40      295.51    108.11 o 
 -11   3   1       21.57      -41.47     65.73 o 
 -10   3   1     1705.16     1580.03    170.86 o 
  -9   3   1       58.72      420.35     67.23 o 
  -8   3   1     5682.68     6071.96    322.42 o 
  -7   3   1     2937.90     2811.98    153.29 o 
  -6   3   1     3290.77     3175.45    146.37 o 
  -5   3   1     3957.52     3725.11    147.13 o 
  -4   3   1     6990.45     7217.24    240.93 o 
  -3   3   1     2143.88     2087.49     46.19 o 
  -2   3   1    35806.75    34974.01   1101.60 o 
  -1   3   1     6698.90     7180.22    175.50 o 
   0   3   1    55132.13    55002.05   1513.55 o 
   1   3   1     6527.15     7358.61    116.47 o 
   2   3   1    34798.46    34371.41    776.32 o 
   3   3   1     2241.91     2241.07     45.90 o 
   4   3   1     6932.68     7352.29    246.26 o 
   5   3   1     3806.39     3595.81    150.36 o 
   6   3   1     3343.08     3338.50    155.13 o 
   7   3   1     2868.04     2844.09    154.41 o 
   8   3   1     5775.37     6064.21    347.11 o 
   9   3   1       52.67       24.13     59.09 o 
  10   3   1     1654.65     1435.91    152.74 o 
  11   3   1       26.76       57.61     65.21 o 
 -11   4   1      102.94       24.48     78.82 o 
 -10   4   1      174.42      119.80     77.62 o 
  -9   4   1      265.69      343.51     69.23 o 
  -8   4   1     3378.61     3496.48    216.27 o 
  -7   4   1     4219.32     4230.57    222.13 o 
  -6   4   1     3445.03     3683.67    177.00 o 
  -5   4   1     4759.94     4573.07    183.08 o 
  -4   4   1     4599.58     4369.49    148.13 o 
  -3   4   1    16422.53    16566.75    427.48 o 
  -2   4   1     6067.00     6088.32    181.24 o 
  -1   4   1      657.54      728.49     34.92 o 
   0   4   1    15955.09    16642.61    734.95 o 
   1   4   1      525.63      579.29     23.59 o 
   2   4   1     5942.77     6355.02    127.94 o 
   3   4   1    16292.64    17092.07    431.71 o 
   4   4   1     4589.81     4503.97    107.93 o 
   5   4   1     4617.93     4605.92    190.42 o 
   6   4   1     3443.26     3591.91    172.74 o 
   7   4   1     4024.05     3928.70    214.48 o 
   8   4   1     3492.53     3653.97    219.46 o 
   9   4   1      321.71      315.10     68.17 o 
  10   4   1      170.21      176.83     93.31 o 
  11   4   1      125.30      129.74     76.90 o 
 -11   5   1      153.94      210.66    116.34 o 
 -10   5   1      587.30      729.33    125.29 o 
  -9   5   1      117.46      301.84    104.01 o 
  -8   5   1      536.76      588.66     80.51 o 
  -7   5   1      470.41      438.28     58.26 o 
  -6   5   1     5779.80     5681.21    262.01 o 
  -5   5   1    23538.57    23110.20   1054.30 o 
  -4   5   1     6561.94     6328.69    162.50 o 
  -3   5   1    11611.85    12459.65    345.57 o 
  -2   5   1     4965.11     5058.27    147.68 o 
  -1   5   1     3595.55     3590.52     90.89 o 
   0   5   1     2535.82     2631.52     69.58 o 
   1   5   1     3465.87     3673.58     94.32 o 
   2   5   1     5230.80     5345.83    131.80 o 
   3   5   1    10864.85    11640.67    321.56 o 
   4   5   1     6271.95     5957.48    186.26 o 
   5   5   1    23689.08    23879.05   1057.04 o 
   6   5   1     6104.09     6063.39    279.22 o 
   7   5   1      559.90      434.67     60.36 o 
   8   5   1      543.14      598.89     82.21 o 
   9   5   1      134.50      136.15     57.55 o 
  10   5   1      603.83      668.27    106.30 o 
  11   5   1      131.47      302.86    122.33 o 
 -10   6   1       72.76      264.03    151.92 o 
  -9   6   1      178.63      264.05     73.74 o 
  -8   6   1       20.85       76.88     48.95 o 
  -7   6   1      898.85      797.81     73.61 o 
  -6   6   1     2638.23     2462.80    136.02 o 
  -5   6   1     5456.60     5523.98    244.76 o 
  -4   6   1     4256.24     4258.41    138.16 o 
  -3   6   1     2237.38     2333.13     75.80 o 
  -2   6   1     7046.13     7274.45    236.12 o 
  -1   6   1     7813.18     8425.91    256.17 o 
   0   6   1    11247.31    12214.27    360.76 o 
   1   6   1     7978.04     8773.54    256.90 o 
   2   6   1     6643.40     6892.71    184.31 o 
   3   6   1     2244.48     2351.89     96.69 o 
   4   6   1     4006.74     4065.54    128.51 o 
   5   6   1     5191.01     5306.65    259.98 o 
   6   6   1     2653.58     2567.02    142.45 o 
   7   6   1      868.10      785.25     83.08 o 
   8   6   1       31.62       39.91     51.43 o 
   9   6   1      165.40      162.93     69.57 o 
  10   6   1       70.42      -21.25     77.06 o 
 -10   7   1      344.86      306.59    208.84 o 
  -9   7   1      378.78      442.11     88.88 o 
  -8   7   1     1130.75     1115.42    138.66 o 
  -7   7   1      132.04      102.57     48.85 o 
  -6   7   1      332.79      380.52     56.78 o 
  -5   7   1     1776.44     1738.67    100.55 o 
  -4   7   1      216.87      201.85     31.17 o 
  -3   7   1      332.70      375.02     34.87 o 
  -2   7   1     1819.91     1795.99     81.33 o 
  -1   7   1     6213.44     6237.82    209.41 o 
   0   7   1     3226.15     3610.84    135.55 o 
   1   7   1     6257.46     6611.20    213.56 o 
   2   7   1     1823.07     1819.71     68.00 o 
   3   7   1      418.23      465.34     32.58 o 
   4   7   1      279.16      284.53     42.39 o 
   5   7   1     1517.90     1588.76    100.89 o 
   6   7   1      251.65      261.41     58.59 o 
   7   7   1      109.51       97.02     48.83 o 
   8   7   1     1195.80     1014.46    113.55 o 
   9   7   1      441.98      484.01    106.85 o 
  10   7   1      360.20      216.86     93.82 o 
  -9   8   1       23.61      -28.60    120.32 o 
  -8   8   1       71.07       40.33     64.91 o 
  -7   8   1      177.83      152.78     53.34 o 
  -6   8   1      487.13      471.14     73.07 o 
  -5   8   1     1343.62     1350.81    111.94 o 
  -4   8   1     2769.44     2929.31    127.34 o 
  -3   8   1       28.82       35.46     32.09 o 
  -2   8   1     6937.01     7283.81    314.99 o 
  -1   8   1      586.61      555.72     55.20 o 
   0   8   1       10.53       40.83     30.02 o 
   1   8   1      573.68      623.69     46.69 o 
   2   8   1     7290.05     7750.71    264.69 o 
   3   8   1       19.11       45.54     26.51 o 
   4   8   1     3210.19     3123.43    123.66 o 
   5   8   1     1338.63     1282.89     89.49 o 
   6   8   1      609.45      678.36     74.43 o 
   7   8   1      131.59       26.39     78.82 o 
   8   8   1       43.96      160.21     76.58 o 
   9   8   1       41.80      178.85     86.60 o 
  -8   9   1     1091.86     1118.65    217.85 o 
  -7   9   1      250.21      228.44     77.73 o 
  -6   9   1      275.13      363.54     66.70 o 
  -5   9   1     2193.38     2019.54    141.97 o 
  -4   9   1      690.41      759.58     62.22 o 
  -3   9   1     3429.99     3536.69    204.90 o 
  -2   9   1     4911.02     4804.89    236.09 o 
  -1   9   1     1107.66     1145.02     84.18 o 
   0   9   1     2550.50     2661.16    119.67 o 
   1   9   1     1129.99     1152.27     63.82 o 
   2   9   1     4781.30     4977.87    191.61 o 
   3   9   1     3528.30     3516.87    159.32 o 
   4   9   1      768.48      737.39     58.92 o 
   5   9   1     2108.26     2068.10    186.59 o 
   6   9   1      293.34      375.30     88.27 o 
   7   9   1      237.57      265.23     95.56 o 
   8   9   1     1053.07     1116.17    172.70 o 
  -7  10   1     2005.27     2219.04    348.86 o 
  -6  10   1      157.56        6.67    103.93 o 
  -5  10   1       61.54       94.02     66.07 o 
  -4  10   1      311.90      447.44     70.91 o 
  -3  10   1     5351.77     5293.69    280.81 o 
  -2  10   1      624.13      595.61     71.32 o 
  -1  10   1      198.12      196.26     51.98 o 
   0  10   1     1353.49     1380.69     93.37 o 
   1  10   1      238.76      274.55     37.86 o 
   2  10   1      582.49      708.82     67.84 o 
   3  10   1     5272.40     5740.80    319.59 o 
   4  10   1      244.80      438.24    104.09 o 
   5  10   1       53.54      119.22     67.95 o 
   6  10   1      128.16      187.64     85.60 o 
   7  10   1     1969.75     1787.01    254.22 o 
  -6  11   1      199.78      211.12    109.06 o 
  -5  11   1     3347.28     3058.00    358.67 o 
  -4  11   1      410.47      350.79    116.25 o 
  -3  11   1     1548.07     1536.89    145.58 o 
  -2  11   1      918.79      861.82     83.04 o 
  -1  11   1      775.30      857.63     85.73 o 
   0  11   1      327.13      363.48     66.27 o 
   1  11   1      725.03      672.77     77.15 o 
   2  11   1      925.71      964.04    128.67 o 
   3  11   1     1530.97     1532.34    134.61 o 
   4  11   1      411.75      465.83     94.28 o 
   5  11   1     3371.35     3138.50    304.45 o 
   6  11   1      201.77      -50.01     98.96 o 
  -5  12   1     1501.95     1381.53    242.72 o 
  -4  12   1      291.67      486.72    126.31 o 
  -3  12   1      166.87      274.55    111.26 o 
  -2  12   1      916.20      988.05    142.85 o 
  -1  12   1     1275.33     1540.48    182.04 o 
   0  12   1      414.30      347.98    115.01 o 
   1  12   1     1306.60     1472.40    174.47 o 
   2  12   1      849.23      940.54    142.09 o 
   3  12   1      156.06      250.52     85.28 o 
   4  12   1      308.42      251.75    106.05 o 
   5  12   1     1482.89     1354.37    234.18 o 
  -2  13   1       85.88      -84.41    126.13 o 
  -1  13   1     1575.81     1483.96    255.42 o 
   0  13   1     2773.38     2813.44    340.64 o 
   1  13   1     1642.77     1461.09    227.94 o 
   2  13   1      101.61      249.91    166.37 o 
   1   0   2    74794.77    58614.30   1898.85 o 
   2   0   2    26499.38    28776.35    821.48 o 
   3   0   2      633.91      671.10     23.72 o 
   4   0   2    10920.79    10977.68    275.75 o 
   5   0   2     1105.41     1062.37     40.80 o 
   6   0   2      115.68       70.93     21.66 o 
   7   0   2      549.18      502.18     38.01 o 
   8   0   2      104.78      176.84     56.67 o 
   9   0   2     1799.28     1944.64    174.43 o 
  10   0   2     1334.80     1440.60    149.92 o 
  11   0   2     1150.17     1346.70    179.41 o 
 -11   1   2      150.52       88.87     83.49 o 
 -10   1   2     3673.71     3533.25    302.14 o 
  -9   1   2       48.36       30.68     54.92 o 
  -8   1   2     7144.89     6919.18    335.29 o 
  -7   1   2      758.39      839.46     59.69 o 
  -6   1   2       86.06       96.08     19.00 o 
  -5   1   2     4271.85     4229.59    135.64 o 
  -4   1   2     2762.26     2834.66     83.70 o 
  -3   1   2     6850.40     6888.32    211.51 o 
  -2   1   2    28879.55    28789.37    741.97 o 
  -1   1   2     1249.01     1347.81     34.41 o 
   0   1   2    49005.96    44275.43    610.30 o 
   1   1   2     1343.05     1409.97     37.48 o 
   2   1   2    30113.46    31334.85    596.87 o 
   3   1   2     6922.99     7233.55    153.00 o 
   4   1   2     2773.14     2794.39     80.13 o 
   5   1   2     4307.15     4184.54    125.47 o 
   6   1   2       92.05      141.76     18.04 o 
   7   1   2      733.76      793.65     70.18 o 
   8   1   2     7030.27     7327.76    350.91 o 
   9   1   2       51.44      107.75     63.30 o 
  10   1   2     3776.16     4134.80    333.58 o 
  11   1   2      151.81      191.47     81.72 o 
 -11   2   2      204.94      392.94    103.19 o 
 -10   2   2       34.81       -9.16     63.80 o 
  -9   2   2     1021.35     1010.01     89.33 o 
  -8   2   2     3166.20     2920.70    164.52 o 
  -7   2   2     1479.62     1178.43    102.26 o 
  -6   2   2      593.04      646.02     48.21 o 
  -5   2   2      565.90      559.20     53.57 o 
  -4   2   2    17175.71    17489.98    430.86 o 
  -3   2   2    11055.01    12202.87    285.85 o 
  -2   2   2    34314.85    35785.51   1441.87 o 
  -1   2   2    13144.08    14347.57    718.06 o 
   0   2   2     5333.38     5568.36     74.24 o 
   1   2   2    13457.35    13894.29    321.96 o 
   2   2   2    34463.20    35041.13    722.81 o 
   3   2   2    11164.37    11929.66    281.99 o 
   4   2   2    18935.54    18965.20    625.03 o 
   5   2   2      662.44      608.11     41.57 o 
   6   2   2      433.49      482.65     49.51 o 
   7   2   2     1333.33     1267.69     86.10 o 
   8   2   2     3211.18     3228.90    209.58 o 
   9   2   2      859.10      861.53     88.67 o 
  10   2   2       53.13      100.65     65.49 o 
  11   2   2      184.49      361.94    106.78 o 
 -11   3   2       39.81       83.50     78.90 o 
 -10   3   2      262.95      361.26     95.30 o 
  -9   3   2      430.58      654.48    105.85 o 
  -8   3   2      817.68      806.77     82.21 o 
  -7   3   2     9877.56     9858.92    473.27 o 
  -6   3   2       71.19       68.06     35.50 o 
  -5   3   2     5860.21     5981.13    236.81 o 
  -4   3   2       54.42       77.38     24.41 o 
  -3   3   2    30991.35    30823.63    959.03 o 
  -2   3   2    11925.21    12069.70    277.53 o 
  -1   3   2       74.56      100.41     16.20 o 
   0   3   2      361.85      442.96     35.15 o 
   1   3   2       88.05      118.44     16.53 o 
   2   3   2    11594.28    11878.61    219.61 o 
   3   3   2    31334.88    31721.18    808.08 o 
   4   3   2      106.03      134.43     24.79 o 
   5   3   2     6315.39     6157.95    230.83 o 
   6   3   2       63.88       62.72     36.98 o 
   7   3   2     9756.14     9560.62    462.18 o 
   8   3   2      766.20      795.67     97.21 o 
   9   3   2      435.19      467.54     73.82 o 
  10   3   2      289.73      433.35    100.75 o 
  11   3   2       40.41       87.32     78.62 o 
 -11   4   2      257.44      172.93     91.91 o 
 -10   4   2      167.11      236.56     84.45 o 
  -9   4   2     1248.23     1227.47    127.97 o 
  -8   4   2     3570.71     3603.79    213.46 o 
  -7   4   2      335.82      443.95     61.05 o 
  -6   4   2      420.41      422.75     51.14 o 
  -5   4   2       23.95       58.26     29.26 o 
  -4   4   2     9440.47     9085.00    239.44 o 
  -3   4   2     4209.84     4194.44    110.56 o 
  -2   4   2    19367.54    20039.73    564.70 o 
  -1   4   2     4045.05     4410.40    259.94 o 
   0   4   2        3.36       26.05     11.06 o 
   1   4   2     4261.62     4574.20    114.74 o 
   2   4   2    18595.18    18559.63    406.22 o 
   3   4   2     3524.31     3654.39     89.36 o 
   4   4   2     8321.25     8539.86    232.39 o 
   5   4   2       33.40       96.00     58.22 o 
   6   4   2      519.90      460.76     52.33 o 
   7   4   2      425.11      455.59     60.03 o 
   8   4   2     3597.25     3599.19    222.44 o 
   9   4   2     1330.15     1454.85    121.57 o 
  10   4   2      156.94       90.76     72.91 o 
  11   4   2      237.52      190.46    100.77 o 
 -11   5   2        0.38     -126.00    167.77 o 
 -10   5   2     1567.78     1436.53    177.04 o 
  -9   5   2      176.16      286.22     64.55 o 
  -8   5   2     1073.59     1044.89    110.48 o 
  -7   5   2     2514.73     2637.76    180.98 o 
  -6   5   2      165.96      147.68     38.48 o 
  -5   5   2     2007.35     1981.01     99.78 o 
  -4   5   2      103.94      109.57     28.77 o 
  -3   5   2    13502.92    13423.57    494.81 o 
  -2   5   2     8847.21     8597.92    302.00 o 
  -1   5   2     3073.99     3285.55    178.30 o 
   0   5   2    26490.98    26096.30    850.67 o 
   1   5   2     2908.63     2998.33     73.19 o 
   2   5   2     8534.56     8741.44    195.28 o 
   3   5   2    13115.90    13683.78    352.21 o 
   4   5   2      144.51      202.35     24.44 o 
   5   5   2     1927.38     1912.68    123.19 o 
   6   5   2      191.14      146.45     38.85 o 
   7   5   2     2528.17     2539.34    139.45 o 
   8   5   2     1200.91     1100.04    104.85 o 
   9   5   2      155.73      186.49     59.02 o 
  10   5   2     1530.10     1529.48    178.06 o 
  11   5   2        0.66      119.89    112.34 o 
 -10   6   2      457.45      508.15    146.72 o 
  -9   6   2     1874.98     1705.28    164.17 o 
  -8   6   2      135.55      137.92     53.48 o 
  -7   6   2     2282.38     2235.55    157.22 o 
  -6   6   2      914.12      937.41     85.25 o 
  -5   6   2      134.29      198.54     46.59 o 
  -4   6   2      682.37      665.03     51.58 o 
  -3   6   2     4882.17     4765.67    189.37 o 
  -2   6   2      734.16      753.04     52.14 o 
  -1   6   2    13902.34    14687.29    590.25 o 
   0   6   2     6120.85     6433.21    184.70 o 
   1   6   2    13514.55    14374.68    429.54 o 
   2   6   2      866.54      835.65     32.22 o 
   3   6   2     4703.81     4585.79    123.91 o 
   4   6   2      770.02      759.64     40.01 o 
   5   6   2      159.42      150.30     56.78 o 
   6   6   2      926.22     1007.55    128.88 o 
   7   6   2     2322.88     2323.67    145.65 o 
   8   6   2      147.84      149.06     51.66 o 
   9   6   2     1969.18     2092.67    211.01 o 
  10   6   2      452.46      710.71    134.32 o 
 -10   7   2     1458.74     1480.14    314.14 o 
  -9   7   2       92.97      126.82     83.39 o 
  -8   7   2      200.49      237.65     68.28 o 
  -7   7   2      412.17      437.20     72.18 o 
  -6   7   2      425.45      584.83     70.36 o 
  -5   7   2     3246.09     3331.73    168.64 o 
  -4   7   2     1655.93     1619.00     68.93 o 
  -3   7   2    11792.84    11983.74    508.61 o 
  -2   7   2      207.88      254.95     43.46 o 
  -1   7   2       28.61       64.65     49.31 o 
   0   7   2    27747.26    29505.78   1118.22 o 
   1   7   2       44.93       80.56     28.17 o 
   2   7   2      332.32      332.57     26.43 o 
   3   7   2    11495.75    11184.31    334.24 o 
   4   7   2     1641.09     1501.24     60.59 o 
   5   7   2     2963.76     3103.36    157.84 o 
   6   7   2      470.13      570.59     86.61 o 
   7   7   2      397.62      367.36     76.95 o 
   8   7   2      193.50      298.16     87.85 o 
   9   7   2      114.70      132.87     81.92 o 
  10   7   2     1413.35     1422.79    201.17 o 
  -9   8   2     1376.81     1304.61    230.93 o 
  -8   8   2      725.65      599.54    139.86 o 
  -7   8   2     1258.66     1037.87    114.09 o 
  -6   8   2     1474.37     1550.16    132.04 o 
  -5   8   2      745.66      698.70     69.85 o 
  -4   8   2      827.62      768.71     50.73 o 
  -3   8   2     3372.37     3431.20    158.54 o 
  -2   8   2     1505.71     1591.24     84.07 o 
  -1   8   2     5294.50     5341.01    237.66 o 
   0   8   2       12.08       45.29     30.98 o 
   1   8   2     5753.77     5698.06    231.75 o 
   2   8   2     1464.60     1486.29     64.17 o 
   3   8   2     3640.18     3628.50    132.28 o 
   4   8   2      850.46      719.91     46.17 o 
   5   8   2      693.15      669.17     90.59 o 
   6   8   2     1453.19     1516.22    164.42 o 
   7   8   2     1188.41     1261.01    221.80 o 
   8   8   2      736.74      642.80    120.30 o 
   9   8   2     1263.96     1179.07    180.18 o 
  -8   9   2      466.46      426.58    176.31 o 
  -7   9   2     1271.21     1255.53    150.76 o 
  -6   9   2       90.48      180.60     58.19 o 
  -5   9   2     2245.46     2172.59    154.95 o 
  -4   9   2      389.44      433.05     50.57 o 
  -3   9   2     9879.62    10194.57    451.30 o 
  -2   9   2      886.98      980.50     83.11 o 
  -1   9   2      121.49      119.02     41.20 o 
   0   9   2       58.88      128.54     36.03 o 
   1   9   2      128.65      161.40     48.07 o 
   2   9   2      936.93      928.00     54.72 o 
   3   9   2    10006.26    10281.09    519.87 o 
   4   9   2      407.21      529.76     59.92 o 
   5   9   2     2545.05     2417.04    192.98 o 
   6   9   2      100.20      247.83     76.95 o 
   7   9   2     1254.09     1171.91    179.00 o 
   8   9   2      494.81      816.64    137.53 o 
  -7  10   2      231.63      519.99    189.59 o 
  -6  10   2      141.50      203.19    127.29 o 
  -5  10   2       67.94      122.63     91.08 o 
  -4  10   2      624.04      633.24     81.26 o 
  -3  10   2      949.01      991.31     96.80 o 
  -2  10   2     4037.43     4194.33    251.67 o 
  -1  10   2     1492.29     1661.92    120.83 o 
   0  10   2      127.51      153.27     56.67 o 
   1  10   2     1349.19     1356.46     82.28 o 
   2  10   2     4076.03     4272.04    217.47 o 
   3  10   2      936.20      923.07     89.19 o 
   4  10   2      683.87      700.88    127.96 o 
   5  10   2       75.83      219.25     73.61 o 
   6  10   2      178.32      229.20     89.11 o 
   7  10   2      234.29      215.12    102.23 o 
  -6  11   2       13.00       -5.43    100.80 o 
  -5  11   2       78.78      -46.27     83.48 o 
  -4  11   2       12.96       39.29    113.04 o 
  -3  11   2     2344.45     2166.98    159.55 o 
  -2  11   2     1833.35     1769.00    138.84 o 
  -1  11   2       84.78      166.70     59.61 o 
   0  11   2     2480.57     2524.93    187.25 o 
   1  11   2      108.36      195.87     71.94 o 
   2  11   2     1738.60     1847.04    133.35 o 
   3  11   2     2285.46     2131.89    163.56 o 
   4  11   2       14.16       73.90     74.78 o 
   5  11   2       51.26       38.31     80.23 o 
   6  11   2       11.04       55.11     77.18 o 
  -5  12   2       27.03       83.75    112.08 o 
  -4  12   2     1138.53      803.36    194.64 o 
  -3  12   2      742.47      838.30    168.05 o 
  -2  12   2      129.61      184.19     82.21 o 
  -1  12   2      651.77      660.06     96.03 o 
   0  12   2      221.56      396.84     78.59 o 
   1  12   2      633.42      484.47     91.34 o 
   2  12   2      119.67      136.43    104.40 o 
   3  12   2      740.51      872.77    179.60 o 
   4  12   2     1058.56     1245.16    221.88 o 
   5  12   2       24.76      152.59    334.83 o 
  -2  13   2      516.76      751.82    263.31 o 
  -1  13   2      325.34      285.37    148.42 o 
   0  13   2     2200.81     2284.94    297.42 o 
   1  13   2      291.42      263.32    127.12 o 
   2  13   2      460.57      694.00    268.88 o 
   1   0   3     4209.08     4400.66     80.64 o 
   2   0   3    28803.95    27165.73    934.58 o 
   3   0   3      723.30      760.15     41.63 o 
   4   0   3     5579.95     5204.94    181.06 o 
   5   0   3    53659.66    53140.68   2119.16 o 
   6   0   3     1948.25     2053.83     74.88 o 
   7   0   3      480.25      554.46     47.63 o 
   8   0   3     2694.64     2704.51    190.15 o 
   9   0   3     1376.48     1513.37    136.69 o 
  10   0   3       25.23      -17.86     59.23 o 
  11   0   3      276.78      272.94     89.68 o 
 -11   1   3       66.36      -51.53     62.94 o 
 -10   1   3      722.02      922.00    125.52 o 
  -9   1   3      310.93      437.60     79.99 o 
  -8   1   3      563.00      592.02     74.34 o 
  -7   1   3     2007.03     1864.77     81.91 o 
  -6   1   3    10976.22    10108.85    330.71 o 
  -5   1   3     7804.35     7542.93    259.46 o 
  -4   1   3    17869.27    16398.33    483.75 o 
  -3   1   3      693.67      714.53     41.62 o 
  -2   1   3    10503.74    10929.83    302.83 o 
  -1   1   3     5475.76     5849.39    219.29 o 
   0   1   3    11245.82    10272.85    276.40 o 
   1   1   3     5520.75     6067.26    155.42 o 
   2   1   3    11018.78    11561.56    291.52 o 
   3   1   3      594.81      657.84     31.05 o 
   4   1   3    18845.75    18100.76    502.76 o 
   5   1   3     7875.82     7660.61    226.75 o 
   6   1   3    10872.46    10249.71    633.44 o 
   7   1   3     2196.38     2432.77    116.01 o 
   8   1   3      471.01      496.87     60.77 o 
   9   1   3      296.37      367.62     79.93 o 
  10   1   3      713.83      900.37    121.59 o 
  11   1   3       75.91       60.65     58.98 o 
 -11   2   3      134.17      181.20     90.85 o 
 -10   2   3      669.39      544.98    106.95 o 
  -9   2   3      110.94      223.49     95.01 o 
  -8   2   3     4792.36     4758.89    296.40 o 
  -7   2   3     2435.65     2208.60    119.42 o 
  -6   2   3      109.90      107.16     20.38 o 
  -5   2   3     3543.35     3540.68    110.69 o 
  -4   2   3      279.93      312.87     22.35 o 
  -3   2   3     8009.17     7701.72    200.92 o 
  -2   2   3    18654.12    19135.09    620.37 o 
  -1   2   3     1172.74     1203.53     19.26 o 
   0   2   3    35871.34    34249.16   1089.14 o 
   1   2   3      954.79      990.58     39.99 o 
   2   2   3    18591.34    18955.50    339.07 o 
   3   2   3     8739.88     8888.38    200.89 o 
   4   2   3      367.68      294.40     26.86 o 
   5   2   3     3603.96     3703.10    139.70 o 
   6   2   3       79.81       64.74     43.99 o 
   7   2   3     2308.26     2305.70    130.50 o 
   8   2   3     4636.66     4422.20    247.33 o 
   9   2   3      128.23      169.48     70.74 o 
  10   2   3      562.74      530.56    103.41 o 
  11   2   3      116.46      340.58     96.90 o 
 -11   3   3       19.65      139.35     82.66 o 
 -10   3   3      347.39      347.77     93.30 o 
  -9   3   3      638.44      831.05     96.68 o 
  -8   3   3      398.34      527.75     69.15 o 
  -7   3   3     1577.55     1632.82    113.91 o 
  -6   3   3      931.94      996.40     83.87 o 
  -5   3   3      497.10      448.90     33.14 o 
  -4   3   3      965.03      952.78     35.97 o 
  -3   3   3    30442.34    30959.73   1178.50 o 
  -2   3   3      497.55      495.57     28.26 o 
  -1   3   3    12385.51    12377.98    294.11 o 
   0   3   3      302.77      291.98     11.53 o 
   1   3   3    12669.29    12813.91    359.14 o 
   2   3   3      534.41      537.82     19.81 o 
   3   3   3    30293.69    29790.25    738.81 o 
   4   3   3     1058.92     1079.37     36.74 o 
   5   3   3      442.19      460.59     39.94 o 
   6   3   3      864.40      882.51     59.13 o 
   7   3   3     1600.92     1625.42    100.06 o 
   8   3   3      383.24      462.66     66.73 o 
   9   3   3      584.45      538.82     80.57 o 
  10   3   3      326.32      349.11     87.88 o 
  11   3   3       20.37      105.67     97.56 o 
 -11   4   3       74.15       15.45     70.17 o 
 -10   4   3      116.92      148.47     79.79 o 
  -9   4   3      288.03      372.39     76.79 o 
  -8   4   3     2072.36     2226.55    149.87 o 
  -7   4   3     2171.23     2028.27    129.16 o 
  -6   4   3     1267.10     1245.75     82.78 o 
  -5   4   3     1767.13     1884.56    102.33 o 
  -4   4   3     3282.84     3360.28    107.11 o 
  -3   4   3     4797.80     4608.44    136.30 o 
  -2   4   3    49263.07    47963.27   1708.42 o 
  -1   4   3      740.90      845.02     64.40 o 
   0   4   3      464.86      473.79     29.82 o 
   1   4   3      770.73      770.85     42.13 o 
   2   4   3    50009.27    50187.70   1212.38 o 
   3   4   3     5492.92     5670.82    118.61 o 
   4   4   3     3337.15     3576.20    103.60 o 
   5   4   3     1723.94     1569.88     52.58 o 
   6   4   3     1229.78     1180.17     75.14 o 
   7   4   3     2089.74     2020.04    128.79 o 
   8   4   3     2100.33     1897.62    154.11 o 
   9   4   3      304.87      352.31     73.21 o 
  10   4   3      164.06      140.04     76.62 o 
  11   4   3       72.98       -9.69    213.71 o 
 -10   5   3      200.23      218.95     82.38 o 
  -9   5   3      473.82      407.07     73.41 o 
  -8   5   3     2285.90     2200.63    175.02 o 
  -7   5   3     1425.76     1436.63    113.42 o 
  -6   5   3     1352.46     1313.09    100.64 o 
  -5   5   3      891.91      933.94     74.72 o 
  -4   5   3     2417.15     2414.44     79.39 o 
  -3   5   3     1539.32     1494.89     57.84 o 
  -2   5   3     9159.63     9677.81    365.15 o 
  -1   5   3     1811.41     1950.22    141.39 o 
   0   5   3     1713.26     1675.27     45.95 o 
   1   5   3     1447.70     1496.73     76.25 o 
   2   5   3     8962.32     9651.42    206.42 o 
   3   5   3     1488.28     1423.55     65.28 o 
   4   5   3     2444.64     2413.09     70.53 o 
   5   5   3      919.46      829.22     56.45 o 
   6   5   3     1391.53     1349.59    141.64 o 
   7   5   3     1343.37     1131.07     86.57 o 
   8   5   3     2329.61     2285.30    141.15 o 
   9   5   3      489.07      476.08     89.34 o 
  10   5   3      207.43      114.22     87.14 o 
 -10   6   3       86.81      165.75     85.09 o 
  -9   6   3       87.88      158.04     61.12 o 
  -8   6   3      798.29      801.28     85.30 o 
  -7   6   3      760.16      678.60     72.12 o 
  -6   6   3      840.49      912.64     96.06 o 
  -5   6   3    16937.15    19111.54   1073.45 o 
  -4   6   3     2267.16     2363.26     86.70 o 
  -3   6   3     7103.81     6584.61    267.00 o 
  -2   6   3     3825.31     3755.36    138.89 o 
  -1   6   3     1448.55     1610.80     80.71 o 
   0   6   3      684.25      646.94     31.58 o 
   1   6   3     1496.60     1402.73     57.38 o 
   2   6   3     3992.63     4022.23     93.28 o 
   3   6   3     6311.12     6520.11    167.34 o 
   4   6   3     2139.62     2034.42     72.23 o 
   5   6   3    17179.79    17596.86    654.15 o 
   6   6   3      864.94      864.39    111.36 o 
   7   6   3      879.64      786.70     78.05 o 
   8   6   3      728.88      809.73    115.83 o 
   9   6   3       65.47       85.83     76.78 o 
  10   6   3       88.38      -52.13     76.91 o 
  -9   7   3      636.07      498.28    108.86 o 
  -8   7   3      274.12      325.43     79.17 o 
  -7   7   3      309.95      494.51    102.76 o 
  -6   7   3     5527.76     6270.37    400.85 o 
  -5   7   3     4545.05     4566.34    224.49 o 
  -4   7   3     5698.07     5551.40    209.31 o 
  -3   7   3     2213.11     2161.64     92.73 o 
  -2   7   3      145.75      156.77     37.10 o 
  -1   7   3     3272.31     3405.53    188.85 o 
   0   7   3     1739.14     1551.03     78.17 o 
   1   7   3     3475.37     3552.38    121.33 o 
   2   7   3      179.56      207.70     29.23 o 
   3   7   3     2240.36     2206.06     91.83 o 
   4   7   3     5634.33     5493.58    243.21 o 
   5   7   3     4461.11     4703.23    296.37 o 
   6   7   3     5342.70     5669.43    399.69 o 
   7   7   3      315.53      444.13     90.87 o 
   8   7   3      288.73      388.81     91.42 o 
   9   7   3      607.39      637.46    120.69 o 
  10   7   3      443.85      341.56    168.89 o 
  -9   8   3      352.38      330.11    151.88 o 
  -8   8   3     1099.04     1009.31    157.84 o 
  -7   8   3     1304.30     1298.62    144.22 o 
  -6   8   3      186.10      357.36     84.74 o 
  -5   8   3     4716.22     4335.20    246.17 o 
  -4   8   3      790.16      702.02     61.39 o 
  -3   8   3     6257.02     6218.86    287.52 o 
  -2   8   3      719.08      943.38    122.45 o 
  -1   8   3      937.48      984.26     84.29 o 
   0   8   3    15759.53    15284.56    576.74 o 
   1   8   3      874.38      862.97     54.35 o 
   2   8   3      667.07      547.03     45.82 o 
   3   8   3     6744.46     7018.35    284.54 o 
   4   8   3      918.95      876.83     62.90 o 
   5   8   3     4914.63     4672.42    316.07 o 
   6   8   3      205.69      276.36     86.03 o 
   7   8   3     1212.09     1169.55    152.70 o 
   8   8   3     1126.47     1138.21    169.12 o 
   9   8   3      349.63      565.84    130.36 o 
  -8   9   3      313.36      333.00    140.78 o 
  -7   9   3     1063.10     1302.09    163.49 o 
  -6   9   3       65.66      120.16    127.83 o 
  -5   9   3      473.33      496.36     90.23 o 
  -4   9   3      714.04      761.97     64.56 o 
  -3   9   3     1611.11     1628.24    111.61 o 
  -2   9   3      859.91      919.54     83.45 o 
  -1   9   3     3028.98     2882.42    166.28 o 
   0   9   3      595.69      575.56     77.12 o 
   1   9   3     3234.75     3242.30    150.22 o 
   2   9   3      955.56      894.13     69.95 o 
   3   9   3     1682.17     1757.12    107.21 o 
   4   9   3      788.71      846.24     89.88 o 
   5   9   3      440.45      458.90     86.22 o 
   6   9   3       72.59      175.80     73.84 o 
   7   9   3     1093.00     1151.94    165.40 o 
   8   9   3      291.45      383.55    115.11 o 
  -7  10   3      111.76      127.54    112.01 o 
  -6  10   3       66.66       63.00     69.23 o 
  -5  10   3     1020.03      918.68    116.66 o 
  -4  10   3      141.04       68.85     61.89 o 
  -3  10   3      976.28     1117.45    105.97 o 
  -2  10   3     5265.39     5544.71    343.84 o 
  -1  10   3      360.48      405.47     62.65 o 
   0  10   3       32.62       74.56     49.78 o 
   1  10   3      377.52      423.38     53.77 o 
   2  10   3     5502.62     5777.85    286.24 o 
   3  10   3      922.32      936.43     80.04 o 
   4  10   3      119.06       41.51     51.05 o 
   5  10   3      972.67      848.88    126.10 o 
   6  10   3       58.45       37.68     72.77 o 
   7  10   3      127.67       99.20     89.47 o 
  -6  11   3      196.90      309.76    168.34 o 
  -5  11   3      411.26      496.69    137.93 o 
  -4  11   3      304.62      335.36     79.08 o 
  -3  11   3     1472.54     1406.40    113.85 o 
  -2  11   3      685.12      764.05    108.95 o 
  -1  11   3     2245.32     2207.67    159.31 o 
   0  11   3        0.22       22.01     54.85 o 
   1  11   3     2054.55     1979.65    163.43 o 
   2  11   3      671.86      716.45     97.15 o 
   3  11   3     1384.69     1114.45    123.85 o 
   4  11   3      315.54      281.73     87.57 o 
   5  11   3      432.59      489.98    112.86 o 
   6  11   3      195.81      235.34    107.29 o 
  -4  12   3      138.92      286.35    115.68 o 
  -3  12   3     1459.48     1385.38    223.99 o 
  -2  12   3      334.92      299.81     90.98 o 
  -1  12   3       71.46      115.86     62.53 o 
   0  12   3      904.35      939.71    128.03 o 
   1  12   3       71.07       32.33     64.94 o 
   2  12   3      309.07      535.53     92.71 o 
   3  12   3     1406.12     1324.17    252.85 o 
   4  12   3      120.94      135.93    126.74 o 
  -2  13   3      224.60      199.60    151.19 o 
  -1  13   3      170.78       72.85    134.08 o 
   0  13   3       70.84       10.04    124.05 o 
   1  13   3      158.90      134.73     95.50 o 
   2  13   3      193.32      161.62    161.82 o 
   0   0   4     3682.42     3609.45    165.79 o 
   1   0   4      614.32      607.94     21.61 o 
   2   0   4    12153.75    11931.46    440.17 o 
   3   0   4     1557.25     1632.28     52.23 o 
   4   0   4      818.80      794.82     38.50 o 
   5   0   4      638.43      659.99     39.64 o 
   6   0   4     4097.91     4091.37    144.50 o 
   7   0   4      706.31      643.22     50.38 o 
   8   0   4      121.43      116.31     36.61 o 
   9   0   4       25.55       17.34     45.46 o 
  10   0   4     1427.13     1515.13    160.95 o 
  11   0   4      173.63      179.22     82.61 o 
 -11   1   4      479.82      673.47    121.48 o 
 -10   1   4      838.15      834.45    116.08 o 
  -9   1   4     1051.84     1089.79    122.00 o 
  -8   1   4     1322.13     1226.03     98.52 o 
  -7   1   4     2949.95     2790.55    119.68 o 
  -6   1   4     5960.64     5891.01    228.74 o 
  -5   1   4      333.93      335.54     26.00 o 
  -4   1   4     6860.22     6852.64    211.75 o 
  -3   1   4     3931.20     3970.26    136.29 o 
  -2   1   4     3847.87     3969.71     82.95 o 
  -1   1   4     6820.79     7034.80    185.64 o 
   0   1   4    14049.98    13857.29    344.38 o 
   1   1   4     6822.79     6945.56    118.85 o 
   2   1   4     3770.58     4283.66     85.28 o 
   3   1   4     4621.34     4572.13    101.78 o 
   4   1   4     6778.76     6447.31    178.83 o 
   5   1   4      340.71      326.71     28.32 o 
   6   1   4     5501.36     5270.78    187.02 o 
   7   1   4     2783.62     2804.03    171.70 o 
   8   1   4     1360.73     1542.32    101.05 o 
   9   1   4     1113.06     1016.94    116.97 o 
  10   1   4      840.64      702.81    113.08 o 
  11   1   4      463.66      594.87    120.89 o 
 -11   2   4      275.41      324.80    105.95 o 
 -10   2   4     1939.96     1936.84    194.47 o 
  -9   2   4      276.73      320.46     78.45 o 
  -8   2   4     1702.08     1511.82    142.20 o 
  -7   2   4     4046.60     4310.89    220.90 o 
  -6   2   4     3569.45     3274.73    119.04 o 
  -5   2   4      785.87      832.16     44.26 o 
  -4   2   4     1652.65     1704.74     65.93 o 
  -3   2   4    20041.68    20306.53    739.91 o 
  -2   2   4     3456.43     3488.55    112.90 o 
  -1   2   4    12403.80    12682.20    213.42 o 
   0   2   4   113434.83    97993.76   2433.96 o 
   1   2   4    13040.97    12422.71    459.52 o 
   2   2   4     3599.52     3441.59     92.62 o 
   3   2   4    19091.54    19792.38    609.47 o 
   4   2   4     1690.67     1524.47     66.52 o 
   5   2   4      881.43      797.69     40.91 o 
   6   2   4     3374.12     3140.97    146.38 o 
   7   2   4     4368.16     4659.42    222.95 o 
   8   2   4     1602.28     1723.72    122.16 o 
   9   2   4      320.06      337.24     78.42 o 
  10   2   4     1838.03     1857.72    195.17 o 
  11   2   4      291.69      269.15     97.62 o 
 -11   3   4       82.63       84.18    102.07 o 
 -10   3   4      126.56      145.19     72.75 o 
  -9   3   4       24.67       98.17     59.03 o 
  -8   3   4     3545.97     3784.90    208.81 o 
  -7   3   4     1296.46     1347.88     93.84 o 
  -6   3   4     1774.77     1632.35    114.84 o 
  -5   3   4     4554.72     4426.05    126.22 o 
  -4   3   4     3827.82     3923.85    120.68 o 
  -3   3   4     5720.48     5943.59    203.69 o 
  -2   3   4    19835.10    19396.31    879.85 o 
  -1   3   4     7706.39     7836.64    175.97 o 
   0   3   4      849.51      918.89     42.13 o 
   1   3   4     7658.41     7653.32    173.07 o 
   2   3   4    20939.79    20810.58    567.79 o 
   3   3   4     5690.63     5853.89    117.87 o 
   4   3   4     3756.99     3921.09    119.99 o 
   5   3   4     4500.83     4260.79    177.49 o 
   6   3   4     2070.61     1884.94     94.87 o 
   7   3   4     1331.94     1398.54    103.55 o 
   8   3   4     3494.07     3495.77    244.70 o 
   9   3   4       37.00      145.41     66.07 o 
  10   3   4      136.93       46.68     67.38 o 
  11   3   4       97.61      142.14    124.41 o 
 -11   4   4      386.47      279.30    102.25 o 
 -10   4   4     1038.32      934.21    142.07 o 
  -9   4   4      129.44      173.89     63.94 o 
  -8   4   4     1113.41     1072.09     96.57 o 
  -7   4   4     1045.76     1069.96     86.49 o 
  -6   4   4     1868.97     1843.17    111.06 o 
  -5   4   4     9988.46     9550.78    316.24 o 
  -4   4   4      736.93      726.15     33.26 o 
  -3   4   4    14780.95    15745.22    480.90 o 
  -2   4   4     2890.15     2921.14    159.52 o 
  -1   4   4     4412.52     4277.64    110.64 o 
   0   4   4    31178.47    31037.81    867.21 o 
   1   4   4     3843.02     4021.29    102.86 o 
   2   4   4     2775.17     2995.08     87.06 o 
   3   4   4    14810.89    15326.68    483.86 o 
   4   4   4      556.46      577.73     37.38 o 
   5   4   4     9220.95     8843.68    276.00 o 
   6   4   4     2357.50     2025.51    113.59 o 
   7   4   4     1065.51     1075.35     97.48 o 
   8   4   4     1202.66     1064.44     96.90 o 
   9   4   4      111.16      227.62     61.39 o 
  10   4   4     1070.61     1071.39    150.41 o 
  11   4   4      375.98      429.96    201.70 o 
 -10   5   4      472.54      782.35    213.85 o 
  -9   5   4      390.03      429.43     95.21 o 
  -8   5   4      817.32      701.05    100.18 o 
  -7   5   4     3559.73     3580.19    236.22 o 
  -6   5   4     1665.50     1590.18     83.49 o 
  -5   5   4      581.45      593.10     50.74 o 
  -4   5   4     2098.84     2106.25     78.63 o 
  -3   5   4     2485.75     2404.34     81.71 o 
  -2   5   4      285.55      292.24     36.60 o 
  -1   5   4    26608.37    24838.18    640.01 o 
   0   5   4    20766.49    22061.20    641.35 o 
   1   5   4    25954.46    26435.11    900.34 o 
   2   5   4      324.73      356.02     33.61 o 
   3   5   4     2553.13     2616.41     90.94 o 
   4   5   4     1919.58     1876.87     56.06 o 
   5   5   4      582.46      562.91     35.89 o 
   6   5   4     1587.35     1439.74     96.95 o 
   7   5   4     3671.09     3527.22    320.97 o 
   8   5   4      763.04      761.70    102.19 o 
   9   5   4      368.08      402.38     80.44 o 
  10   5   4      473.98      421.01    141.89 o 
 -10   6   4     1198.80     1210.30    192.65 o 
  -9   6   4       28.24       94.16     66.15 o 
  -8   6   4      414.01      371.30     60.83 o 
  -7   6   4     1125.24      986.74     81.58 o 
  -6   6   4     1912.71     1764.26    105.19 o 
  -5   6   4     9054.12     8779.77    535.50 o 
  -4   6   4     2022.58     1776.50     78.57 o 
  -3   6   4      316.97      311.02     31.81 o 
  -2   6   4     1672.35     1527.64     74.83 o 
  -1   6   4     3443.05     3124.30    222.17 o 
   0   6   4    14578.41    14025.09    413.62 o 
   1   6   4     3228.94     3179.33    109.30 o 
   2   6   4     1298.11     1310.86     58.20 o 
   3   6   4      446.79      495.22     36.63 o 
   4   6   4     2014.12     1937.00     82.19 o 
   5   6   4     9197.47     9171.51    389.57 o 
   6   6   4     1758.54     1892.08    160.37 o 
   7   6   4     1081.30     1063.82    120.95 o 
   8   6   4      443.25      581.52     95.76 o 
   9   6   4       22.31       23.42     72.62 o 
  10   6   4     1286.93     1046.55    178.56 o 
  -9   7   4      348.22      386.06    113.78 o 
  -8   7   4       24.13       50.37     62.20 o 
  -7   7   4      708.52      847.56    111.59 o 
  -6   7   4     1125.09     1092.61     90.49 o 
  -5   7   4     1499.53     1358.48     93.41 o 
  -4   7   4       86.43       79.98     40.42 o 
  -3   7   4      496.28      641.56    110.33 o 
  -2   7   4     1511.18     1656.89    129.11 o 
  -1   7   4      381.24      332.80     37.88 o 
   0   7   4     1101.56     1114.86     50.30 o 
   1   7   4      334.21      317.00     28.55 o 
   2   7   4     1648.00     1836.33     94.14 o 
   3   7   4      615.85      737.43     48.63 o 
   4   7   4       90.88       98.26     27.97 o 
   5   7   4     1504.87     1459.07     93.88 o 
   6   7   4     1151.74     1022.83    118.14 o 
   7   7   4      691.44      562.82    105.56 o 
   8   7   4       13.45      -12.18     64.38 o 
   9   7   4      326.69      379.63    107.33 o 
  -9   8   4      112.16      142.45    103.30 o 
  -8   8   4      587.96      542.57    114.64 o 
  -7   8   4     1501.18     1332.82    180.69 o 
  -6   8   4       26.39      -58.55     58.55 o 
  -5   8   4       30.12       85.81     58.06 o 
  -4   8   4      355.91      357.08     40.54 o 
  -3   8   4     2112.04     2200.13    114.66 o 
  -2   8   4      418.61      351.80     50.43 o 
  -1   8   4      726.57      826.47     69.23 o 
   0   8   4     3561.87     3354.90    263.41 o 
   1   8   4      816.20      737.40     52.92 o 
   2   8   4      423.07      414.41     51.66 o 
   3   8   4     1993.00     2113.30    107.68 o 
   4   8   4      363.84      292.53     63.66 o 
   5   8   4       32.72      189.27     60.45 o 
   6   8   4       26.93        7.65     60.68 o 
   7   8   4     1546.97     1616.04    177.93 o 
   8   8   4      542.44      617.22    119.35 o 
   9   8   4      106.34      297.14    107.01 o 
  -8   9   4     1076.32     1202.06    175.05 o 
  -7   9   4     1305.92     1109.27    176.31 o 
  -6   9   4      298.63      323.50    124.89 o 
  -5   9   4      229.04      392.93     80.05 o 
  -4   9   4      190.79      225.46     51.47 o 
  -3   9   4     2457.40     2554.02    173.68 o 
  -2   9   4     3133.73     3336.37    172.14 o 
  -1   9   4     5410.91     5588.31    270.78 o 
   0   9   4     1041.99     1168.21    107.37 o 
   1   9   4     5127.63     4809.39    230.96 o 
   2   9   4     3026.15     2858.33    178.69 o 
   3   9   4     2626.36     2516.35    141.07 o 
   4   9   4      232.34      256.05     78.77 o 
   5   9   4      192.03      325.26     75.51 o 
   6   9   4      317.89      128.26     80.89 o 
   7   9   4     1259.94     1276.54    179.15 o 
   8   9   4     1097.42     1058.93    177.03 o 
  -7  10   4      470.76      380.26    158.01 o 
  -6  10   4       56.00      112.72     80.78 o 
  -5  10   4     3105.15     3218.73    258.89 o 
  -4  10   4      218.66      249.23     91.89 o 
  -3  10   4     2611.16     2494.86    207.12 o 
  -2  10   4     2453.20     2511.75    192.53 o 
  -1  10   4     1575.35     1667.11    120.60 o 
   0  10   4      257.76      324.75     69.90 o 
   1  10   4     1478.73     1415.61    119.10 o 
   2  10   4     2596.51     2619.58    177.97 o 
   3  10   4     2596.90     2533.34    156.68 o 
   4  10   4      222.41      219.61     61.97 o 
   5  10   4     2989.35     2773.56    256.75 o 
   6  10   4       54.51       73.08     72.35 o 
   7  10   4      494.93      465.21    114.79 o 
  -6  11   4       60.60      219.77    178.63 o 
  -5  11   4       70.44      -73.06     73.06 o 
  -4  11   4       96.98      133.26    105.03 o 
  -3  11   4     1782.12     1803.12    157.97 o 
  -2  11   4     1091.28     1201.94    136.61 o 
  -1  11   4     1559.52     1671.94    161.07 o 
   0  11   4     1931.08     1885.98    178.51 o 
   1  11   4     1611.16     1825.22    180.05 o 
   2  11   4     1229.91     1140.43    119.14 o 
   3  11   4     1646.36     1480.12    149.08 o 
   4  11   4       56.71      124.44     97.10 o 
   5  11   4       96.28      122.46    108.85 o 
   6  11   4       89.21      199.40    166.20 o 
  -4  12   4       49.96       47.10    128.83 o 
  -3  12   4       23.06       90.05     63.45 o 
  -2  12   4      126.66       78.92     67.92 o 
  -1  12   4      503.11      622.16    110.26 o 
   0  12   4     5684.42     5557.27    416.99 o 
   1  12   4      563.64      646.38    120.44 o 
   2  12   4      116.01      190.30     71.15 o 
   3  12   4       18.38      -43.45    120.30 o 
   4  12   4       52.94      187.20    137.39 o 
  -1  13   4      232.03      296.28    129.80 o 
   0  13   4      451.23      359.18    135.25 o 
   1  13   4      204.45      244.73     88.51 o 
   1   0   5      288.79      326.34     13.07 o 
   2   0   5     9925.25    10026.18    286.81 o 
   3   0   5     2923.28     3067.50     98.09 o 
   4   0   5    21128.17    20712.54    672.96 o 
   5   0   5     1241.31     1179.27     66.37 o 
   6   0   5    19347.04    19051.53    828.65 o 
   7   0   5       90.30       96.21     43.47 o 
   8   0   5      492.21      449.80     62.43 o 
   9   0   5      292.22      285.80     70.34 o 
  10   0   5      369.60      569.28     96.97 o 
  11   0   5      417.07      367.12    101.06 o 
 -11   1   5       18.63      -63.60     63.60 o 
 -10   1   5      808.69      724.21    119.97 o 
  -9   1   5      108.54      126.92     62.78 o 
  -8   1   5     2346.77     2551.16    148.22 o 
  -7   1   5      822.53      901.13     66.75 o 
  -6   1   5     2514.80     2357.54    128.45 o 
  -5   1   5    31404.02    30786.31   1285.13 o 
  -4   1   5     2273.47     2366.92     80.01 o 
  -3   1   5     2558.86     2565.67     83.93 o 
  -2   1   5     5057.49     4886.58    138.19 o 
  -1   1   5     5286.65     5295.50    266.87 o 
   0   1   5    48767.43    46524.42   1236.54 o 
   1   1   5     4866.89     4658.49    106.32 o 
   2   1   5     4965.78     4918.18    112.29 o 
   3   1   5     2139.29     2114.67     50.50 o 
   4   1   5     2495.56     2416.23     86.86 o 
   5   1   5    31158.50    29752.87   1150.31 o 
   6   1   5     2834.21     2738.50    137.53 o 
   7   1   5      651.65      692.26     55.28 o 
   8   1   5     2488.11     2576.91    248.24 o 
   9   1   5      114.35      118.67     54.86 o 
  10   1   5      864.58      970.76    116.75 o 
  11   1   5       18.38      103.23     73.41 o 
 -11   2   5      125.96       66.17     73.17 o 
 -10   2   5       30.35       78.06     67.92 o 
  -9   2   5      491.41      580.10     97.69 o 
  -8   2   5      119.92      233.13     66.79 o 
  -7   2   5     4052.82     3849.76    165.52 o 
  -6   2   5      638.74      561.57     42.65 o 
  -5   2   5      245.49      277.65     30.24 o 
  -4   2   5      289.04      358.39     30.16 o 
  -3   2   5     9261.82     9237.65    372.22 o 
  -2   2   5     3947.09     3907.34    137.51 o 
  -1   2   5     4196.82     4377.65     93.46 o 
   0   2   5     1575.86     1430.63     50.89 o 
   1   2   5     4042.24     4336.80    105.11 o 
   2   2   5     4314.64     4288.83     84.27 o 
   3   2   5     8971.84     8766.75    204.79 o 
   4   2   5      209.41      269.07     31.65 o 
   5   2   5      239.81      227.12     37.57 o 
   6   2   5      466.11      370.36     38.72 o 
   7   2   5     3930.91     4053.26    225.53 o 
   8   2   5      111.51      139.93     49.26 o 
   9   2   5      541.41      632.64     85.50 o 
  10   2   5       29.48       78.08     70.14 o 
  11   2   5      127.83       22.93    105.88 o 
 -11   3   5      134.66      113.43     79.59 o 
 -10   3   5      209.69      367.54     97.44 o 
  -9   3   5      285.18      390.69     70.95 o 
  -8   3   5     2108.69     2195.66    151.94 o 
  -7   3   5      681.78      821.23     75.48 o 
  -6   3   5     1809.56     1796.64     85.69 o 
  -5   3   5     2436.42     2384.60     83.09 o 
  -4   3   5     1011.60     1089.05     64.39 o 
  -3   3   5     6870.97     6835.09    267.94 o 
  -2   3   5    32091.43    33160.63   1724.17 o 
  -1   3   5     2954.61     2856.62    101.06 o 
   0   3   5     2411.75     2434.05     47.18 o 
   1   3   5     2931.47     2908.31     72.47 o 
   2   3   5    31395.56    31064.20   1014.13 o 
   3   3   5     7042.71     6735.29    203.61 o 
   4   3   5      977.70      948.02     48.27 o 
   5   3   5     2361.83     1999.05    121.88 o 
   6   3   5     1876.85     1767.17    126.41 o 
   7   3   5      672.73      601.24     71.68 o 
   8   3   5     2155.40     2287.30    164.90 o 
   9   3   5      248.06      304.10     67.95 o 
  10   3   5      238.87      391.09    117.57 o 
  11   3   5      144.67      -45.05    116.19 o 
 -10   4   5       51.67      322.24     90.29 o 
  -9   4   5      485.60      495.55     82.17 o 
  -8   4   5      304.29      371.19     64.21 o 
  -7   4   5      326.51      397.90     59.24 o 
  -6   4   5      151.77      280.56     44.10 o 
  -5   4   5      823.21      745.69     48.94 o 
  -4   4   5     3452.32     3190.81    140.61 o 
  -3   4   5     8532.69     8982.32    290.92 o 
  -2   4   5     2151.12     2151.16    128.90 o 
  -1   4   5    12217.22    11180.85    558.48 o 
   0   4   5     1459.10     1488.84     38.55 o 
   1   4   5    12985.52    12820.47    323.83 o 
   2   4   5     2127.26     2126.16     78.27 o 
   3   4   5     8800.02     8949.34    279.67 o 
   4   4   5     3409.66     3038.84    120.35 o 
   5   4   5      813.70      757.88     44.55 o 
   6   4   5      114.18      123.87     42.62 o 
   7   4   5      304.56      352.79     50.99 o 
   8   4   5      302.88      247.06     53.89 o 
   9   4   5      421.02      442.45     89.39 o 
  10   4   5       65.90      -73.08    136.31 o 
 -10   5   5      480.69      723.35    149.94 o 
  -9   5   5       36.28       82.88     66.72 o 
  -8   5   5     1912.41     2122.49    201.86 o 
  -7   5   5     1854.75     1904.26    152.73 o 
  -6   5   5      810.68      738.49     80.45 o 
  -5   5   5     1231.93     1103.21     51.05 o 
  -4   5   5      635.28      643.83     38.29 o 
  -3   5   5     3168.53     2889.90    134.23 o 
  -2   5   5     8551.92     8437.04    262.05 o 
  -1   5   5     3984.57     3944.63    123.20 o 
   0   5   5     4797.36     4870.48    124.12 o 
   1   5   5     3982.79     3936.14    115.68 o 
   2   5   5     8384.75     8170.58    410.17 o 
   3   5   5     2988.28     3174.93    109.27 o 
   4   5   5      616.03      650.41     54.38 o 
   5   5   5     1167.95     1262.94     73.39 o 
   6   5   5      729.20      626.99     84.86 o 
   7   5   5     1960.73     1790.08    161.95 o 
   8   5   5     1828.16     1935.94    182.76 o 
   9   5   5       32.49       59.35     65.01 o 
  10   5   5      434.03      524.82    154.66 o 
 -10   6   5       64.57      251.37    113.72 o 
  -9   6   5       14.86       -0.14     84.46 o 
  -8   6   5      558.32      678.89    107.73 o 
  -7   6   5     1550.64     1517.53    146.59 o 
  -6   6   5     4213.72     4220.54    280.53 o 
  -5   6   5      158.05      250.02     48.89 o 
  -4   6   5     7872.61     6881.05    429.68 o 
  -3   6   5      701.52      613.55     40.13 o 
  -2   6   5     2837.34     2884.95    120.63 o 
  -1   6   5     2032.08     1950.80     78.22 o 
   0   6   5     1669.21     1578.21     53.38 o 
   1   6   5     2011.43     2080.95     77.68 o 
   2   6   5     3297.93     3170.13    127.62 o 
   3   6   5      748.04      810.68     48.22 o 
   4   6   5     8208.39     8453.82    304.85 o 
   5   6   5      160.90      187.44     40.33 o 
   6   6   5     4371.50     4292.85    281.96 o 
   7   6   5     1598.90     1519.00    147.50 o 
   8   6   5      601.26      593.42    112.93 o 
   9   6   5       18.16      146.61    151.92 o 
  10   6   5       78.65      152.12    154.30 o 
  -9   7   5       96.72      202.76     83.08 o 
  -8   7   5      276.44      132.95     80.04 o 
  -7   7   5      191.28      337.56     84.77 o 
  -6   7   5      424.31      549.76    111.68 o 
  -5   7   5    21037.49    21314.04   1293.79 o 
  -4   7   5      883.58      869.62     71.13 o 
  -3   7   5      841.90      835.25     74.75 o 
  -2   7   5     1013.03     1058.90     69.62 o 
  -1   7   5      228.49      250.38     34.05 o 
   0   7   5     8254.68     7735.18    307.73 o 
   1   7   5      211.25      254.48     30.12 o 
   2   7   5     1028.00     1058.18     68.78 o 
   3   7   5      784.39      710.36     54.04 o 
   4   7   5      862.78      889.13     63.60 o 
   5   7   5    21103.81    21007.03   1091.08 o 
   6   7   5      454.81      533.03     89.03 o 
   7   7   5      163.65      246.97     83.43 o 
   8   7   5      304.70      252.77     80.64 o 
   9   7   5      107.05      139.24     87.64 o 
  -9   8   5       40.55      199.35    106.97 o 
  -8   8   5      290.68      314.69     88.45 o 
  -7   8   5     1980.55     1852.17    193.21 o 
  -6   8   5     1700.86     1574.83    142.59 o 
  -5   8   5      387.92      505.63     78.29 o 
  -4   8   5     1670.21     1591.94    124.75 o 
  -3   8   5     3600.92     3305.84    190.72 o 
  -2   8   5      955.30      961.52     85.08 o 
  -1   8   5     4534.06     4424.84    316.95 o 
   0   8   5      817.02      724.69     62.06 o 
   1   8   5     4458.21     4086.64    178.82 o 
   2   8   5      852.47      861.03     59.85 o 
   3   8   5     3649.53     3539.72    162.58 o 
   4   8   5     1608.99     1615.64     99.79 o 
   5   8   5      364.42      448.02     84.15 o 
   6   8   5     1589.79     1453.72    160.37 o 
   7   8   5     1890.09     1860.46    201.52 o 
   8   8   5      266.40      159.83     95.97 o 
   9   8   5       37.79      -41.99    112.34 o 
  -8   9   5     1053.98      916.55    152.88 o 
  -7   9   5      338.18      574.80    116.09 o 
  -6   9   5       15.30       22.57     77.72 o 
  -5   9   5      623.51      715.80     94.78 o 
  -4   9   5       69.75      260.17     58.19 o 
  -3   9   5      992.88     1154.87    159.46 o 
  -2   9   5     2358.34     2422.08    157.58 o 
  -1   9   5     1975.12     1692.75    137.85 o 
   0   9   5     5475.39     5227.55    269.46 o 
   1   9   5     1904.78     1951.92    143.07 o 
   2   9   5     2171.27     2131.54    115.63 o 
   3   9   5      930.24      873.32     74.52 o 
   4   9   5       61.66      118.60     46.67 o 
   5   9   5      595.03      494.16    103.50 o 
   6   9   5       14.84       40.50     62.48 o 
   7   9   5      307.88      437.74    117.80 o 
   8   9   5     1095.03      890.32    160.51 o 
  -7  10   5       78.52      167.79    111.62 o 
  -6  10   5      478.26      440.57     92.18 o 
  -5  10   5      100.85      166.73     68.40 o 
  -4  10   5      251.59      430.60    174.34 o 
  -3  10   5      602.33      697.21     96.42 o 
  -2  10   5      915.10      879.65    110.12 o 
  -1  10   5     1607.58     1679.28    157.83 o 
   0  10   5        5.72       63.92     63.90 o 
   1  10   5     1743.63     1923.04    170.51 o 
   2  10   5      966.15     1135.52    101.22 o 
   3  10   5      617.19      721.40     77.35 o 
   4  10   5      286.93      184.24    102.56 o 
   5  10   5       96.13       52.81     69.14 o 
   6  10   5      480.47      159.17     98.42 o 
   7  10   5       98.88       96.43     88.94 o 
  -6  11   5      112.61      231.11    245.04 o 
  -5  11   5      230.91       45.90     76.17 o 
  -4  11   5       73.61       72.15     68.87 o 
  -3  11   5     1221.27     1203.24    140.93 o 
  -2  11   5     2512.82     2643.66    217.46 o 
  -1  11   5      909.77     1020.31    120.55 o 
   0  11   5     1098.81     1177.74    165.66 o 
   1  11   5      925.15      855.03    117.41 o 
   2  11   5     2398.25     2361.83    220.09 o 
   3  11   5     1173.88     1158.63    123.05 o 
   4  11   5       58.61      212.38    155.61 o 
   5  11   5      227.15      240.29    193.89 o 
   6  11   5      125.97      214.06    192.48 o 
  -4  12   5        9.02      175.17     97.76 o 
  -3  12   5      326.26      382.40    160.69 o 
  -2  12   5       48.57       29.78     65.19 o 
  -1  12   5      268.28      260.35     90.68 o 
   0  12   5       21.85      -14.37     84.02 o 
   1  12   5      372.78      459.21    114.88 o 
   2  12   5       47.75      -12.90     57.85 o 
   3  12   5      363.12      395.33    203.77 o 
   4  12   5       11.17        0.12    147.26 o 
   0   0   6    23956.26    24722.08    846.74 o 
   1   0   6      508.09      455.39     18.41 o 
   2   0   6     4551.44     4390.18    105.67 o 
   3   0   6    12004.51    12816.33    441.03 o 
   4   0   6    20383.61    21141.36    716.28 o 
   5   0   6     1513.58     1559.00     91.09 o 
   6   0   6     3330.22     2970.28    137.76 o 
   7   0   6      475.02      517.28     80.30 o 
   8   0   6      108.79      165.37     47.94 o 
   9   0   6      649.74      558.79     93.52 o 
  10   0   6      246.81      279.72     84.56 o 
  11   0   6       89.71      118.52     79.43 o 
 -11   1   6      407.44      404.80    127.00 o 
 -10   1   6     1268.82     1336.25    154.93 o 
  -9   1   6     1103.38     1024.08    124.61 o 
  -8   1   6      717.42      873.11     98.27 o 
  -7   1   6     3830.73     3788.11    180.36 o 
  -6   1   6        8.86       -8.37     27.15 o 
  -5   1   6     1185.06     1195.11     59.70 o 
  -4   1   6      757.67      754.84     39.91 o 
  -3   1   6     4849.90     4674.97    173.07 o 
  -2   1   6     4046.33     4077.97    108.54 o 
  -1   1   6     5003.93     5398.78    393.47 o 
   0   1   6    16749.44    15445.41    372.68 o 
   1   1   6     4883.05     5009.04    107.27 o 
   2   1   6     3530.71     3662.23     82.30 o 
   3   1   6     5020.04     4713.56    104.51 o 
   4   1   6      909.92      821.50     35.98 o 
   5   1   6     1302.30     1105.61     51.24 o 
   6   1   6       12.45      -25.04     25.48 o 
   7   1   6     3602.03     3335.04    148.07 o 
   8   1   6      777.70      920.46     96.50 o 
   9   1   6     1167.67     1211.67    117.89 o 
  10   1   6     1351.79     1435.19    168.50 o 
  11   1   6      431.51      182.56    142.70 o 
 -11   2   6       89.04      163.86     85.97 o 
 -10   2   6     1281.66     1114.62    163.24 o 
  -9   2   6      572.92      641.13     99.42 o 
  -8   2   6     1410.42     1549.02    118.05 o 
  -7   2   6     1920.53     1830.74     97.40 o 
  -6   2   6      205.35      223.07     33.89 o 
  -5   2   6     1907.95     2033.87    109.10 o 
  -4   2   6     3214.00     3063.43    165.08 o 
  -3   2   6     7382.81     7037.94    318.93 o 
  -2   2   6    10857.92    10017.66    561.53 o 
  -1   2   6    13457.72    13795.18    471.82 o 
   0   2   6    18499.83    19168.68    420.68 o 
   1   2   6    13206.58    13783.24    378.97 o 
   2   2   6     9570.62     9261.69    237.40 o 
   3   2   6     7629.55     7312.23    236.51 o 
   4   2   6     3058.34     3001.30     83.97 o 
   5   2   6     1562.46     1420.04     98.87 o 
   6   2   6      262.51      245.27     33.53 o 
   7   2   6     1766.69     1698.10    103.37 o 
   8   2   6     1532.08     1657.73    135.58 o 
   9   2   6      617.62      527.81     79.58 o 
  10   2   6     1280.11     1340.23    149.74 o 
  11   2   6       79.12      271.30    162.37 o 
 -10   3   6      245.93      211.91     82.31 o 
  -9   3   6      199.68      250.23     65.57 o 
  -8   3   6     4474.90     4462.25    271.41 o 
  -7   3   6      900.02     1115.70     86.19 o 
  -6   3   6      265.91      244.41     46.50 o 
  -5   3   6     3321.79     3550.49    150.60 o 
  -4   3   6     1457.94     1430.01     72.55 o 
  -3   3   6     5292.38     4745.00    199.76 o 
  -2   3   6    16982.52    17377.99    717.67 o 
  -1   3   6      449.08      429.37     35.74 o 
   0   3   6     1663.29     1642.67     50.90 o 
   1   3   6      449.89      460.78     28.97 o 
   2   3   6    16464.86    16695.54    577.54 o 
   3   3   6     5052.54     4745.70    112.62 o 
   4   3   6     1254.72     1097.96     37.94 o 
   5   3   6     3436.17     3190.63    136.60 o 
   6   3   6      276.67      266.09     39.28 o 
   7   3   6      897.07      889.61     74.19 o 
   8   3   6     4521.02     4326.57    260.67 o 
   9   3   6      188.42      291.55     60.74 o 
  10   3   6      249.28      228.64    125.64 o 
 -10   4   6      467.69      490.96    110.78 o 
  -9   4   6      691.59      699.11    102.26 o 
  -8   4   6      385.03      553.97     73.20 o 
  -7   4   6     4746.27     5393.00    306.60 o 
  -6   4   6       87.52       89.12     37.16 o 
  -5   4   6     1232.88     1234.73     71.92 o 
  -4   4   6     1190.05     1238.69     89.53 o 
  -3   4   6    14253.14    15455.36    898.12 o 
  -2   4   6     7441.26     7651.02    331.10 o 
  -1   4   6     2616.05     2319.86    108.07 o 
   0   4   6     7795.06     7762.07    171.95 o 
   1   4   6     2877.01     2660.53     72.81 o 
   2   4   6     7718.69     8119.22    323.54 o 
   3   4   6    14324.94    14705.61    505.29 o 
   4   4   6     1433.42     1474.46     67.43 o 
   5   4   6     1432.70     1162.69     89.39 o 
   6   4   6       53.55       98.29     30.64 o 
   7   4   6     4830.39     4446.98    338.14 o 
   8   4   6      332.39      414.32     91.97 o 
   9   4   6      722.05      837.95    147.41 o 
  10   4   6      502.16      503.11    255.48 o 
 -10   5   6      535.86      562.92    148.47 o 
  -9   5   6      254.60      483.55    102.11 o 
  -8   5   6       94.46       83.13     69.47 o 
  -7   5   6     1503.58     1717.52    156.59 o 
  -6   5   6      603.60      602.22     72.36 o 
  -5   5   6      352.69      365.47     63.24 o 
  -4   5   6     1764.31     1770.71    113.58 o 
  -3   5   6    10242.45    10675.65    510.09 o 
  -2   5   6      789.46      819.23     57.08 o 
  -1   5   6     1520.53     1568.57     87.58 o 
   0   5   6    14751.11    12888.97    535.01 o 
   1   5   6     1569.06     1518.99     55.86 o 
   2   5   6      798.80      752.47     58.95 o 
   3   5   6    10385.90    10345.78    361.19 o 
   4   5   6     1908.34     1742.23     79.25 o 
   5   5   6      412.61      392.35     44.09 o 
   6   5   6      674.83      635.10     55.36 o 
   7   5   6     1452.68     1621.20    158.91 o 
   8   5   6      110.89      272.65     74.95 o 
   9   5   6      234.96      479.39    112.08 o 
  10   5   6      460.12      746.43    156.79 o 
  -9   6   6     1018.31     1056.21    162.52 o 
  -8   6   6      642.51      683.99    106.81 o 
  -7   6   6      458.67      367.58     85.03 o 
  -6   6   6     2078.80     2127.76    156.69 o 
  -5   6   6     1767.69     1621.69    101.66 o 
  -4   6   6     3378.47     3527.90    184.21 o 
  -3   6   6      777.39      779.28     66.19 o 
  -2   6   6     1198.59     1173.94     86.85 o 
  -1   6   6     3665.75     3620.68    191.95 o 
   0   6   6     6336.33     5918.19    212.82 o 
   1   6   6     4233.88     4160.20    135.38 o 
   2   6   6     1337.12     1397.29     64.46 o 
   3   6   6      636.64      633.32     48.54 o 
   4   6   6     3363.90     3361.48    144.40 o 
   5   6   6     1732.09     1646.47     99.55 o 
   6   6   6     2022.01     1746.71    162.28 o 
   7   6   6      530.65      485.44     86.98 o 
   8   6   6      603.67      576.62    111.07 o 
   9   6   6      996.54     1100.53    161.73 o 
  -9   7   6       12.44      170.90    104.40 o 
  -8   7   6       49.69        4.61     64.81 o 
  -7   7   6      103.55      116.49     67.59 o 
  -6   7   6      275.83      205.23     73.70 o 
  -5   7   6     1649.57     1724.69    128.78 o 
  -4   7   6      739.31      690.20     80.93 o 
  -3   7   6     4320.99     4385.37    234.19 o 
  -2   7   6     1781.26     1702.51    126.96 o 
  -1   7   6     2048.72     2166.79    265.54 o 
   0   7   6     2398.07     2226.59    104.82 o 
   1   7   6     1897.71     1766.91     88.00 o 
   2   7   6     2127.75     2098.22    105.45 o 
   3   7   6     4015.67     4037.71    175.38 o 
   4   7   6      839.00      843.15     62.83 o 
   5   7   6     1620.82     1611.82    107.33 o 
   6   7   6      293.75      335.46     76.81 o 
   7   7   6      127.20       19.33     79.14 o 
   8   7   6       34.59      -11.05     65.34 o 
   9   7   6        7.37      152.73     95.62 o 
  -8   8   6     1024.00      987.01    144.64 o 
  -7   8   6       57.37      102.64     87.87 o 
  -6   8   6       19.28      -36.65     56.67 o 
  -5   8   6      268.62      453.71     72.66 o 
  -4   8   6      729.28      837.57     84.44 o 
  -3   8   6      285.67      273.27     61.77 o 
  -2   8   6     3770.77     3922.22    222.13 o 
  -1   8   6     4850.31     5030.72    287.20 o 
   0   8   6     4566.41     4262.38    212.13 o 
   1   8   6     4866.21     4620.04    228.12 o 
   2   8   6     3519.51     3301.17    172.54 o 
   3   8   6      213.72      370.95     44.61 o 
   4   8   6      775.36      768.04     68.70 o 
   5   8   6      259.02      241.33     98.80 o 
   6   8   6       26.70       72.40     53.55 o 
   7   8   6       51.02      105.91     97.64 o 
   8   8   6     1078.21     1019.17    201.32 o 
  -7   9   6      916.93      887.83    139.52 o 
  -6   9   6       61.84       10.18     62.82 o 
  -5   9   6      440.05      454.97     84.50 o 
  -4   9   6      926.45      897.50    101.18 o 
  -3   9   6     2568.82     2476.45    182.94 o 
  -2   9   6     2029.53     1865.84    152.23 o 
  -1   9   6      689.42      641.70     81.54 o 
   0   9   6     1911.23     1918.56    153.62 o 
   1   9   6      655.99      523.48     62.11 o 
   2   9   6     1906.31     1900.91    158.86 o 
   3   9   6     2483.10     2417.21    163.47 o 
   4   9   6      819.48      757.21     76.94 o 
   5   9   6      418.99      390.49    130.12 o 
   6   9   6       66.42       99.63     67.99 o 
   7   9   6      954.48      848.82    139.80 o 
  -6  10   6       20.51      -52.66     66.08 o 
  -5  10   6      795.20      637.57     98.21 o 
  -4  10   6      610.61      641.39    111.17 o 
  -3  10   6     3139.57     2930.17    244.07 o 
  -2  10   6      535.34      628.86     93.39 o 
  -1  10   6      403.02      541.52     86.75 o 
   0  10   6      502.23      456.61     87.59 o 
   1  10   6      425.59      450.42     85.00 o 
   2  10   6      483.77      598.62     94.06 o 
   3  10   6     3136.47     2978.09    206.25 o 
   4  10   6      614.08      641.53    111.32 o 
   5  10   6      774.22      646.77    148.32 o 
   6  10   6       16.66       64.61     98.17 o 
  -5  11   6       29.02       63.54     71.95 o 
  -4  11   6      210.42      200.45     89.10 o 
  -3  11   6     1543.39     1755.39    210.50 o 
  -2  11   6      988.98      772.50    117.15 o 
  -1  11   6      296.67      333.39     83.71 o 
   0  11   6     1315.01     1459.66    165.27 o 
   1  11   6      272.48      299.34     83.95 o 
   2  11   6      957.43      947.60    119.23 o 
   3  11   6     1663.67     1732.65    173.83 o 
   4  11   6      209.78      143.02    187.12 o 
   5  11   6       39.39      -54.06    151.58 o 
  -3  12   6        1.49      175.84     82.36 o 
  -2  12   6      984.11      720.66    157.86 o 
  -1  12   6      604.76      617.89    125.97 o 
   0  12   6      956.01      729.54    127.12 o 
   1  12   6      638.51      709.29    140.87 o 
   2  12   6     1016.15      993.37    136.64 o 
   3  12   6        4.97      -41.51     94.56 o 
   1   0   7      501.23      460.44     23.71 o 
   2   0   7     5831.81     6148.72    185.88 o 
   3   0   7     3883.56     3908.32    114.76 o 
   4   0   7      138.24      160.43     30.48 o 
   5   0   7    10339.88    10793.63    384.53 o 
   6   0   7     1111.25     1077.89     64.54 o 
   7   0   7      476.16      714.60     68.21 o 
   8   0   7     1554.50     1352.72    119.73 o 
   9   0   7        4.48       83.16     60.63 o 
  10   0   7      296.23      398.29     91.24 o 
  11   0   7       51.97      -41.42    103.37 o 
 -11   1   7       69.46      -45.41    121.13 o 
 -10   1   7      174.34      336.80     84.43 o 
  -9   1   7        9.84       -2.21     85.91 o 
  -8   1   7      339.02      426.94     69.89 o 
  -7   1   7      361.06      394.17     55.46 o 
  -6   1   7     2557.80     2491.83    110.58 o 
  -5   1   7      643.32      650.23     50.10 o 
  -4   1   7    10445.94    11419.37    420.90 o 
  -3   1   7     5407.82     5465.04    171.86 o 
  -2   1   7     8027.81     7888.53    231.01 o 
  -1   1   7     4627.68     4798.60    137.74 o 
   0   1   7      310.81      330.70     18.39 o 
   1   1   7     4428.00     4629.05    106.68 o 
   2   1   7     7009.90     7169.32    168.43 o 
   3   1   7     5679.86     6121.16    185.12 o 
   4   1   7     9216.80     9644.47    303.04 o 
   5   1   7      606.75      483.75     41.14 o 
   6   1   7     2532.43     2171.95    105.21 o 
   7   1   7      362.17      272.11     41.96 o 
   8   1   7      327.87      291.07     57.79 o 
   9   1   7       13.41       27.01     48.18 o 
  10   1   7      167.58      133.12     76.36 o 
  11   1   7       56.32      224.85    153.84 o 
 -10   2   7      608.57      636.09    114.00 o 
  -9   2   7      432.38      521.87     90.90 o 
  -8   2   7     3237.91     3654.38    232.17 o 
  -7   2   7      338.95      290.59     62.56 o 
  -6   2   7      186.83      216.61     62.68 o 
  -5   2   7     7608.16     7919.50    288.67 o 
  -4   2   7      455.47      473.22     55.42 o 
  -3   2   7     4769.17     4791.38    226.68 o 
  -2   2   7    25000.72    25276.07   1355.62 o 
  -1   2   7     1158.91     1219.95     40.49 o 
   0   2   7     1631.06     1508.19     40.16 o 
   1   2   7     1166.73     1192.40     46.77 o 
   2   2   7    24746.03    22274.64    891.49 o 
   3   2   7     4618.87     4431.50    143.69 o 
   4   2   7      449.75      385.00     24.18 o 
   5   2   7     7673.87     7167.36    342.99 o 
   6   2   7      231.65      231.61     35.24 o 
   7   2   7      293.02      249.51     45.40 o 
   8   2   7     3319.07     3216.58    211.50 o 
   9   2   7      449.74      379.70     71.01 o 
  10   2   7      595.01      644.88    174.03 o 
 -10   3   7      170.12      466.81    100.54 o 
  -9   3   7      780.83      801.16    100.73 o 
  -8   3   7      338.94      345.33     63.95 o 
  -7   3   7     3219.47     3234.72    176.84 o 
  -6   3   7     2449.46     2563.70    109.95 o 
  -5   3   7       44.35       40.92     32.70 o 
  -4   3   7     9354.35     8815.47    423.41 o 
  -3   3   7     6583.06     6715.83    312.48 o 
  -2   3   7      884.76      926.83     64.65 o 
  -1   3   7     1263.96     1134.33     77.65 o 
   0   3   7       75.49       86.14     25.01 o 
   1   3   7      991.66      912.91     33.37 o 
   2   3   7      926.12      827.77     46.73 o 
   3   3   7     6516.50     6066.31    257.17 o 
   4   3   7     9849.98     8943.74    343.81 o 
   5   3   7       20.05       50.75     43.47 o 
   6   3   7     2399.59     2111.70    144.37 o 
   7   3   7     3165.86     3029.35    162.88 o 
   8   3   7      329.23      247.75     62.39 o 
   9   3   7      890.46      920.29    139.68 o 
  10   3   7      159.34      367.91    148.48 o 
 -10   4   7      264.04      400.30     89.83 o 
  -9   4   7      217.86      240.38     82.40 o 
  -8   4   7     2780.93     3195.92    242.67 o 
  -7   4   7      337.32      451.12     77.83 o 
  -6   4   7      462.00      557.81     99.44 o 
  -5   4   7     4457.74     4298.96    209.39 o 
  -4   4   7      149.79      162.15     44.44 o 
  -3   4   7     4855.02     5045.88    245.38 o 
  -2   4   7     9759.35    10739.43    689.37 o 
  -1   4   7      136.27      187.10     32.05 o 
   0   4   7     6818.95     6345.01    211.06 o 
   1   4   7      144.18      149.18     19.26 o 
   2   4   7    10217.00    10323.15    357.53 o 
   3   4   7     4770.30     4835.08    169.75 o 
   4   4   7      117.46      166.41     30.80 o 
   5   4   7     4504.11     4447.09    208.11 o 
   6   4   7      456.28      524.67     76.74 o 
   7   4   7      330.59      432.46     79.91 o 
   8   4   7     2714.74     2776.48    263.20 o 
   9   4   7      226.95      291.42     91.84 o 
  10   4   7      249.29      276.68    120.51 o 
 -10   5   7      119.38      247.84    146.28 o 
  -9   5   7     1627.10     1722.01    183.67 o 
  -8   5   7      123.66      130.05     67.09 o 
  -7   5   7      963.42     1313.35    132.71 o 
  -6   5   7     2874.69     2858.98    182.80 o 
  -5   5   7      178.42      116.47     52.46 o 
  -4   5   7     2951.07     3030.39    178.74 o 
  -3   5   7     2542.28     2681.66    157.98 o 
  -2   5   7     2425.13     2523.22    227.61 o 
  -1   5   7     9390.74     9431.48    428.73 o 
   0   5   7        5.03       11.50     10.25 o 
   1   5   7    10211.04     9644.81    292.38 o 
   2   5   7     2625.76     2648.27     96.48 o 
   3   5   7     2513.81     2444.70    103.77 o 
   4   5   7     3070.85     3138.69    130.85 o 
   5   5   7      177.56      213.52     36.95 o 
   6   5   7     2801.41     2650.13    158.49 o 
   7   5   7      934.70     1045.70    136.35 o 
   8   5   7      108.57       93.43     70.66 o 
   9   5   7     1508.67     1518.69    194.30 o 
  10   5   7      122.05      142.68    137.48 o 
  -9   6   7       47.61      263.55     84.27 o 
  -8   6   7      194.26      203.69     78.04 o 
  -7   6   7      457.32      442.08     92.95 o 
  -6   6   7      654.39      717.69     97.50 o 
  -5   6   7     8853.87     8642.76    498.09 o 
  -4   6   7      419.31      353.01     71.79 o 
  -3   6   7     7312.19     6949.89    383.36 o 
  -2   6   7     2106.25     2334.36    135.64 o 
  -1   6   7      722.19      743.62     70.11 o 
   0   6   7     3559.73     3317.18    174.49 o 
   1   6   7      715.40      746.40     43.92 o 
   2   6   7     2218.83     2205.52     94.77 o 
   3   6   7     7661.00     7456.44    323.89 o 
   4   6   7      432.55      366.52     44.71 o 
   5   6   7     8930.23     9357.25    407.94 o 
   6   6   7      634.90      623.76    102.11 o 
   7   6   7      376.93      409.35     92.81 o 
   8   6   7      196.04      165.08    104.62 o 
   9   6   7       56.70       71.71     93.64 o 
  -9   7   7      254.81      423.18    108.62 o 
  -8   7   7       76.68       76.78     72.05 o 
  -7   7   7      575.90      517.28    108.05 o 
  -6   7   7      363.26      296.46     84.90 o 
  -5   7   7      350.70      354.00     83.65 o 
  -4   7   7     1233.24     1235.31    112.98 o 
  -3   7   7     1663.59     1623.46    129.77 o 
  -2   7   7      480.51      439.13     62.52 o 
  -1   7   7     1786.09     1695.05    119.22 o 
   0   7   7      774.98      806.89     90.43 o 
   1   7   7     1656.68     1541.11    114.10 o 
   2   7   7      372.57      342.56     42.90 o 
   3   7   7     1684.50     1541.28     99.85 o 
   4   7   7     1316.85     1326.40     80.62 o 
   5   7   7      339.70      265.88     50.48 o 
   6   7   7      359.67      560.66     92.76 o 
   7   7   7      641.40      746.31    114.64 o 
   8   7   7       68.22       12.35     74.85 o 
   9   7   7      287.10      231.33    112.53 o 
  -8   8   7      295.96      271.39    102.77 o 
  -7   8   7       56.26      123.66     76.29 o 
  -6   8   7       44.48       26.88     84.90 o 
  -5   8   7     1623.85     1640.83    172.51 o 
  -4   8   7       64.27       20.00     52.52 o 
  -3   8   7     3387.21     3331.12    210.45 o 
  -2   8   7     3655.81     3636.57    231.63 o 
  -1   8   7      395.51      386.11     68.11 o 
   0   8   7      541.59      511.64     72.66 o 
   1   8   7      339.45      327.65     50.68 o 
   2   8   7     3860.47     3520.08    193.67 o 
   3   8   7     3126.26     3175.43    179.52 o 
   4   8   7       88.61       99.66     54.06 o 
   5   8   7     1589.77     1429.46    112.38 o 
   6   8   7       72.53      145.96     62.42 o 
   7   8   7       78.70       90.74     75.05 o 
   8   8   7      278.60      403.29    109.67 o 
  -7   9   7      354.49      158.48    111.83 o 
  -6   9   7      879.51      869.04    119.69 o 
  -5   9   7      258.88      493.41     89.50 o 
  -4   9   7      735.21      700.88     93.39 o 
  -3   9   7     2390.41     2401.25    185.24 o 
  -2   9   7      796.23      820.80    106.11 o 
  -1   9   7      537.75      597.02     91.94 o 
   0   9   7       18.86       38.04     62.08 o 
   1   9   7      502.00      651.05     85.69 o 
   2   9   7      787.17      896.19     82.12 o 
   3   9   7     2216.00     2182.66    158.79 o 
   4   9   7      722.10      706.93     74.82 o 
   5   9   7      278.77      383.03     85.25 o 
   6   9   7      802.40      769.23    121.22 o 
   7   9   7      342.76      263.16    110.73 o 
  -6  10   7       45.68      214.17     87.46 o 
  -5  10   7       67.82       52.85     72.77 o 
  -4  10   7      325.44      471.11    110.59 o 
  -3  10   7     1765.04     1674.83    165.34 o 
  -2  10   7     1724.99     1580.13    158.48 o 
  -1  10   7      227.11      158.76     75.84 o 
   0  10   7      673.00      827.89    111.22 o 
   1  10   7      213.20      385.66     73.35 o 
   2  10   7     1781.46     1530.66    154.21 o 
   3  10   7     1900.72     1807.87    167.13 o 
   4  10   7      320.28      411.05    124.66 o 
   5  10   7       68.59      261.83    126.57 o 
   6  10   7       44.17      162.78    144.24 o 
  -5  11   7       80.96       52.22     71.30 o 
  -4  11   7      498.28      549.76    139.33 o 
  -3  11   7      138.96       73.85     84.32 o 
  -2  11   7      586.90      530.71     97.05 o 
  -1  11   7     1280.67     1235.55    158.16 o 
   0  11   7        5.93      -16.05     61.40 o 
   1  11   7     1389.40     1477.72    156.57 o 
   2  11   7      556.66      486.52    118.31 o 
   3  11   7      133.91       77.24     67.26 o 
   4  11   7      527.83      617.84    148.56 o 
   5  11   7       71.63      -31.64    125.36 o 
  -2  12   7      478.18      498.32    138.01 o 
  -1  12   7        3.54       99.39     75.09 o 
   0  12   7      435.43      508.47    112.18 o 
   1  12   7        3.96       47.15     98.86 o 
   2  12   7      548.90      563.85    121.01 o 
   0   0   8    28862.69    26686.66   1447.19 o 
   1   0   8    26349.40    27672.84    937.77 o 
   2   0   8        0.01       25.53     16.69 o 
   3   0   8     3519.67     3823.11    120.46 o 
   4   0   8     1918.05     1858.93     69.43 o 
   5   0   8      957.78      989.42     57.62 o 
   6   0   8     3353.09     3203.48    137.07 o 
   7   0   8      112.84      183.25     48.50 o 
   8   0   8      441.13      540.18     69.42 o 
   9   0   8      135.08      222.23     69.14 o 
  10   0   8      764.85      898.59    148.96 o 
 -10   1   8     1132.21     1137.60    144.23 o 
  -9   1   8      777.16      887.93    108.47 o 
  -8   1   8      800.56      952.68    105.72 o 
  -7   1   8     1014.80     1063.99     78.90 o 
  -6   1   8      926.01      982.18     68.49 o 
  -5   1   8     4823.35     5049.56    204.65 o 
  -4   1   8     2946.79     3114.88    142.62 o 
  -3   1   8     1019.16     1032.40     55.34 o 
  -2   1   8     9850.18    10003.05    340.05 o 
  -1   1   8     3814.45     3658.40    118.17 o 
   0   1   8    25779.76    23450.85   1245.40 o 
   1   1   8     3629.81     3516.61     92.16 o 
   2   1   8     9677.15    10148.49    256.79 o 
   3   1   8     1176.97     1239.76     45.40 o 
   4   1   8     3151.06     3318.73    110.75 o 
   5   1   8     4714.95     4496.21    177.59 o 
   6   1   8     1071.35     1105.44     79.18 o 
   7   1   8     1105.50     1048.39     76.11 o 
   8   1   8      810.67      642.31     89.50 o 
   9   1   8      841.32      636.51    108.68 o 
  10   1   8     1118.12     1037.64    225.36 o 
 -10   2   8       69.31       75.47     71.66 o 
  -9   2   8      237.80      217.84     64.65 o 
  -8   2   8      624.17      606.72     77.33 o 
  -7   2   8      658.22      595.94     91.78 o 
  -6   2   8      959.42      975.72     70.93 o 
  -5   2   8     2835.48     3075.96    125.10 o 
  -4   2   8      446.60      511.05     53.35 o 
  -3   2   8     1117.51     1024.74     81.25 o 
  -2   2   8     1783.86     2107.15    209.95 o 
  -1   2   8     2383.19     2405.31     87.45 o 
   0   2   8     1977.81     1933.97     49.94 o 
   1   2   8     2105.84     2104.04     58.48 o 
   2   2   8     1904.23     1862.20     61.90 o 
   3   2   8     1078.16      941.09     37.80 o 
   4   2   8      329.07      311.10     23.08 o 
   5   2   8     2641.71     2454.32    103.75 o 
   6   2   8     1258.76     1162.56     65.49 o 
   7   2   8      693.58      693.34     64.70 o 
   8   2   8      693.64      573.90     75.15 o 
   9   2   8      227.29      -18.16     84.15 o 
  10   2   8       62.15      -43.19    100.65 o 
 -10   3   8       23.77      122.20     76.04 o 
  -9   3   8      436.52      614.38    103.87 o 
  -8   3   8      154.56      233.97     67.57 o 
  -7   3   8     5332.91     5813.91    307.59 o 
  -6   3   8     1511.59     1662.41    105.72 o 
  -5   3   8       42.26       62.84     49.18 o 
  -4   3   8      534.85      484.48     61.81 o 
  -3   3   8    12127.43    12882.86    967.34 o 
  -2   3   8      492.87      600.26     63.65 o 
  -1   3   8     1400.14     1184.38     59.53 o 
   0   3   8     1187.95     1038.99     41.79 o 
   1   3   8     1381.67     1297.01     55.07 o 
   2   3   8      399.31      442.67     30.75 o 
   3   3   8    12104.01    11634.00    403.33 o 
   4   3   8      424.82      412.75     30.63 o 
   5   3   8       74.33       98.13     24.35 o 
   6   3   8     1344.36     1269.04    110.06 o 
   7   3   8     5301.66     5281.31    422.41 o 
   8   3   8      152.89      202.53     88.86 o 
   9   3   8      427.84      472.96    121.89 o 
  10   3   8       33.85      107.69    113.28 o 
 -10   4   8       61.73      108.11     87.73 o 
  -9   4   8       54.30      -52.92     71.16 o 
  -8   4   8     1654.00     1605.50    163.19 o 
  -7   4   8      674.59     1114.01    152.28 o 
  -6   4   8     2063.77     2237.00    122.30 o 
  -5   4   8      266.36      349.73     59.98 o 
  -4   4   8     2478.58     2224.51    213.08 o 
  -3   4   8     1572.48     1516.78    110.60 o 
  -2   4   8     2690.79     2831.41    193.37 o 
  -1   4   8      295.81      323.72     46.15 o 
   0   4   8      538.36      550.70     44.18 o 
   1   4   8      287.38      299.39     30.85 o 
   2   4   8     2628.90     2503.21     98.23 o 
   3   4   8     1596.65     1553.13     72.86 o 
   4   4   8     2576.88     2265.21    102.15 o 
   5   4   8      289.08      344.93     47.01 o 
   6   4   8     2050.49     2236.53    166.56 o 
   7   4   8      695.05      800.50    113.30 o 
   8   4   8     1659.26     1747.42    177.09 o 
   9   4   8       51.80      275.02     73.70 o 
  10   4   8       55.90       22.56     90.61 o 
  -9   5   8      327.86      395.67     97.14 o 
  -8   5   8      428.69      551.64    104.07 o 
  -7   5   8      424.58      483.03     86.07 o 
  -6   5   8     1059.30     1082.75    122.08 o 
  -5   5   8      135.95      127.42     51.21 o 
  -4   5   8      139.70      224.01     48.10 o 
  -3   5   8     1990.87     1937.10    133.44 o 
  -2   5   8     7757.31     7972.46    558.23 o 
  -1   5   8     1008.98     1033.33     80.33 o 
   0   5   8     1768.69     1666.84    113.89 o 
   1   5   8      971.95      974.59     43.36 o 
   2   5   8     8353.76     8386.99    293.91 o 
   3   5   8     1926.61     1799.02    146.26 o 
   4   5   8      115.67       53.86     31.85 o 
   5   5   8      114.69      140.61     41.02 o 
   6   5   8     1149.31     1227.71     92.23 o 
   7   5   8      399.27      692.48    109.22 o 
   8   5   8      404.56      631.49    112.30 o 
   9   5   8      256.32      241.50     99.62 o 
  -9   6   8       82.53      163.61     81.58 o 
  -8   6   8      205.52      348.53     93.72 o 
  -7   6   8        3.60       21.81     67.02 o 
  -6   6   8      526.56      479.00     89.91 o 
  -5   6   8     1269.81     1141.44    105.88 o 
  -4   6   8      797.80      832.00     76.56 o 
  -3   6   8      279.99      366.80     60.18 o 
  -2   6   8      409.99      547.76     65.78 o 
  -1   6   8     2145.95     1924.77    126.85 o 
   0   6   8     5740.33     5695.83    297.49 o 
   1   6   8     2169.44     1839.56    111.89 o 
   2   6   8      306.51      354.55     40.42 o 
   3   6   8      325.20      338.13     41.56 o 
   4   6   8      698.55      637.68     59.89 o 
   5   6   8     1242.64     1223.65     87.37 o 
   6   6   8      612.21      506.76    113.59 o 
   7   6   8        6.52       67.73     62.48 o 
   8   6   8      193.32      218.42     97.82 o 
   9   6   8       74.15       56.03     89.48 o 
  -8   7   8      326.57      289.63     99.15 o 
  -7   7   8     1569.78     1699.11    179.29 o 
  -6   7   8       61.11        4.67     56.75 o 
  -5   7   8      606.17      753.87    118.35 o 
  -4   7   8     1887.84     1966.54    158.76 o 
  -3   7   8     1834.89     1862.41    150.51 o 
  -2   7   8     1404.64     1419.45    101.41 o 
  -1   7   8     4777.52     4804.86    281.94 o 
   0   7   8    19276.85    20023.66   1145.03 o 
   1   7   8     4420.41     4523.77    271.18 o 
   2   7   8     1269.08     1103.86     65.71 o 
   3   7   8     2041.28     2072.02    142.43 o 
   4   7   8     1842.29     1929.67    112.42 o 
   5   7   8      600.20      610.68     72.41 o 
   6   7   8       57.99       53.77     78.02 o 
   7   7   8     1552.46     1619.36    183.25 o 
   8   7   8      302.30      312.99    101.31 o 
  -8   8   8       19.06      -60.11     86.56 o 
  -7   8   8       95.99      174.19    101.78 o 
  -6   8   8      988.04      676.10    113.98 o 
  -5   8   8     1800.82     1674.79    198.87 o 
  -4   8   8      413.93      556.07     81.22 o 
  -3   8   8      885.05     1058.18     98.01 o 
  -2   8   8       39.53       15.91     50.06 o 
  -1   8   8     4937.30     5096.57    323.89 o 
   0   8   8     1049.62      979.43    103.26 o 
   1   8   8     4586.79     4650.91    307.11 o 
   2   8   8       89.96      163.21     56.18 o 
   3   8   8      802.09      862.88     99.72 o 
   4   8   8      426.91      458.75     65.38 o 
   5   8   8     1813.26     1838.78    133.14 o 
   6   8   8      996.47      745.28    112.90 o 
   7   8   8      119.28      251.85     96.47 o 
   8   8   8       19.74       -1.47    120.42 o 
  -7   9   8      699.30      871.18    139.01 o 
  -6   9   8      154.45      -15.72     66.76 o 
  -5   9   8     1407.84     1272.15    177.53 o 
  -4   9   8      119.26      209.07    114.87 o 
  -3   9   8     2453.50     2415.21    208.95 o 
  -2   9   8      644.88      719.64     98.20 o 
  -1   9   8      277.96      372.36     81.36 o 
   0   9   8      380.09      414.46     82.82 o 
   1   9   8      308.67      346.53     75.45 o 
   2   9   8      634.72      589.11     96.11 o 
   3   9   8     2442.60     2323.98    201.12 o 
   4   9   8      128.96      267.34     58.34 o 
   5   9   8     1403.89     1200.20    129.29 o 
   6   9   8      150.98      120.79     85.07 o 
   7   9   8      701.94      672.23    233.67 o 
  -6  10   8      391.91      468.32    139.03 o 
  -5  10   8      253.04      430.85     90.01 o 
  -4  10   8      497.07      435.97    118.17 o 
  -3  10   8      147.19       96.77     65.04 o 
  -2  10   8      440.61      458.62     95.76 o 
  -1  10   8      447.95      442.00     93.15 o 
   0  10   8      567.25      699.10    112.05 o 
   1  10   8      461.64      525.62     94.27 o 
   2  10   8      421.76      488.05    104.19 o 
   3  10   8      147.21      180.75     75.41 o 
   4  10   8      476.57      383.20    120.23 o 
   5  10   8      253.04      179.76    168.08 o 
   6  10   8      453.90      761.74    207.33 o 
  -4  11   8       67.03      226.03    104.56 o 
  -3  11   8      735.95      591.35    140.08 o 
  -2  11   8      938.74      826.50    127.77 o 
  -1  11   8      133.50      162.19     78.77 o 
   0  11   8      259.25      316.30    147.45 o 
   1  11   8      116.73      155.97     78.06 o 
   2  11   8      964.31      824.33    129.74 o 
   3  11   8      751.60      774.99    146.53 o 
   4  11   8       55.26      151.95    111.19 o 
  -1  12   8      117.07       99.77    112.01 o 
   0  12   8        0.49      190.83     88.97 o 
   1  12   8      128.38       76.91     99.76 o 
   1   0   9     4759.06     4887.51    143.00 o 
   2   0   9       79.17      127.76     21.14 o 
   3   0   9       81.12       61.01     22.21 o 
   4   0   9       16.84       17.33     22.48 o 
   5   0   9     1875.71     1867.35     88.32 o 
   6   0   9       41.10      101.09     33.82 o 
   7   0   9       10.84        4.51     31.84 o 
   8   0   9       14.53       37.17     55.94 o 
   9   0   9      426.95      442.32    115.05 o 
  10   0   9      204.42      -26.63    132.09 o 
 -10   1   9       90.03      127.40     89.24 o 
  -9   1   9      177.08      178.85     79.13 o 
  -8   1   9        7.81      188.54     79.61 o 
  -7   1   9      206.92      310.12     48.97 o 
  -6   1   9     2148.71     2263.17    122.01 o 
  -5   1   9     4911.67     5489.33    247.11 o 
  -4   1   9       33.95      181.42     37.40 o 
  -3   1   9      219.42      311.59     37.44 o 
  -2   1   9     5348.66     5596.63    294.38 o 
  -1   1   9      313.99      290.97     53.00 o 
   0   1   9    10559.05    10332.45    271.63 o 
   1   1   9      325.46      363.80     25.45 o 
   2   1   9     5429.60     5567.19    164.85 o 
   3   1   9      379.93      454.19     28.85 o 
   4   1   9       44.39       68.67     19.42 o 
   5   1   9     5033.63     5704.47    271.54 o 
   6   1   9     2179.97     2134.81    129.51 o 
   7   1   9      216.66      377.88     53.02 o 
   8   1   9        9.01       83.99     47.54 o 
   9   1   9      192.34      415.23    117.16 o 
  10   1   9       88.45       97.02    169.68 o 
 -10   2   9      139.14       61.21     89.93 o 
  -9   2   9        4.63      119.35     70.08 o 
  -8   2   9      496.69      600.24     82.02 o 
  -7   2   9      302.58      444.72     54.14 o 
  -6   2   9     4802.14     5054.57    267.55 o 
  -5   2   9      984.14     1041.79     89.50 o 
  -4   2   9     5867.13     5832.74    342.85 o 
  -3   2   9     4352.25     4341.42    236.12 o 
  -2   2   9     3935.37     3931.81    272.49 o 
  -1   2   9     2681.08     2544.62     73.77 o 
   0   2   9      770.31      727.86     56.22 o 
   1   2   9     2596.28     2378.90    183.18 o 
   2   2   9     3702.31     3748.43    138.27 o 
   3   2   9     4391.17     4459.38    147.90 o 
   4   2   9     6134.23     6183.28    226.02 o 
   5   2   9      982.10      916.17     61.56 o 
   6   2   9     4845.48     4913.03    284.95 o 
   7   2   9      255.47      264.56     51.00 o 
   8   2   9      523.42      475.77    113.71 o 
   9   2   9        3.79      128.80     84.55 o 
  10   2   9      115.39      235.58    116.35 o 
 -10   3   9      388.22      271.63     86.56 o 
  -9   3   9      216.12      191.27    103.59 o 
  -8   3   9     1994.60     2177.60    183.48 o 
  -7   3   9      692.95      763.24     99.00 o 
  -6   3   9     1474.41     1657.68    114.92 o 
  -5   3   9     3391.75     3182.68    207.36 o 
  -4   3   9      707.85      661.06     82.54 o 
  -3   3   9     1293.70     1162.20     94.26 o 
  -2   3   9     2939.90     3245.13    207.99 o 
  -1   3   9     1318.36     1330.22     54.40 o 
   0   3   9    14379.28    13347.33    455.81 o 
   1   3   9     1204.43     1222.59     48.11 o 
   2   3   9     3109.46     3227.13    108.94 o 
   3   3   9     1139.94     1040.03     57.68 o 
   4   3   9      773.43      762.59     52.53 o 
   5   3   9     3224.94     3180.58    146.66 o 
   6   3   9     1431.70     1442.11    159.41 o 
   7   3   9      655.00      677.93     94.03 o 
   8   3   9     1994.20     1900.13    183.34 o 
   9   3   9      231.78      206.64     89.40 o 
  10   3   9      381.00      417.88    257.74 o 
  -9   4   9       31.76      -35.66     84.46 o 
  -8   4   9      448.77      432.90     97.42 o 
  -7   4   9     2915.20     3474.94    257.15 o 
  -6   4   9     2343.21     2262.57    131.63 o 
  -5   4   9      717.99      724.85     87.09 o 
  -4   4   9     2813.57     2799.97    236.67 o 
  -3   4   9     2327.05     2334.91    151.54 o 
  -2   4   9     4894.14     5241.23    371.95 o 
  -1   4   9     3825.01     3938.37    195.16 o 
   0   4   9      394.92      363.72     45.11 o 
   1   4   9     3813.98     3407.64    107.51 o 
   2   4   9     5017.36     4957.16    189.83 o 
   3   4   9     2207.71     2198.54    114.50 o 
   4   4   9     2652.12     2759.56    134.35 o 
   5   4   9      724.43      756.10     68.97 o 
   6   4   9     2381.92     2106.03    156.81 o 
   7   4   9     2931.66     2892.78    240.45 o 
   8   4   9      439.13      464.04     95.65 o 
   9   4   9       37.39       44.87     65.01 o 
  -9   5   9      169.19      158.68     79.80 o 
  -8   5   9      257.15      259.29     83.39 o 
  -7   5   9      149.96      150.59     82.66 o 
  -6   5   9      691.80      836.63    102.69 o 
  -5   5   9    10710.97    11050.61    665.26 o 
  -4   5   9       60.31       83.06     49.53 o 
  -3   5   9      112.25      203.97     54.81 o 
  -2   5   9     3244.12     3457.51    207.53 o 
  -1   5   9      699.83      728.15     79.22 o 
   0   5   9     3863.43     3794.18    212.96 o 
   1   5   9      840.67      807.90     51.44 o 
   2   5   9     3168.66     3169.92    124.51 o 
   3   5   9      150.43      167.77     41.70 o 
   4   5   9       46.66       64.31     48.33 o 
   5   5   9    10577.85    11027.67    518.03 o 
   6   5   9      686.19      601.00     72.04 o 
   7   5   9      155.23       90.64     66.51 o 
   8   5   9      324.78      191.25     80.63 o 
   9   5   9      161.72       85.35     83.59 o 
  -8   6   9        1.38      102.54     79.44 o 
  -7   6   9      681.59      606.15    116.19 o 
  -6   6   9      449.23      459.33     92.31 o 
  -5   6   9     1382.25     1399.92    135.03 o 
  -4   6   9      600.54      745.55     91.29 o 
  -3   6   9      414.17      525.67     81.79 o 
  -2   6   9      111.00      253.94     53.72 o 
  -1   6   9     7824.05     7846.54    448.96 o 
   0   6   9      475.38      429.81     59.65 o 
   1   6   9     7670.03     7746.25    418.95 o 
   2   6   9      140.27      160.19     36.64 o 
   3   6   9      331.02      436.29     48.41 o 
   4   6   9      581.22      678.13     62.28 o 
   5   6   9     1349.39     1329.19     93.79 o 
   6   6   9      440.28      419.98     86.23 o 
   7   6   9      690.43      718.43    109.97 o 
   8   6   9        3.18       44.32     73.74 o 
  -8   7   9      142.04      328.92    106.55 o 
  -7   7   9      349.29      529.60     90.20 o 
  -6   7   9      161.33      406.25     81.03 o 
  -5   7   9       68.21      224.52    105.25 o 
  -4   7   9       38.72      199.80     93.90 o 
  -3   7   9      162.17      210.39     77.62 o 
  -2   7   9      262.42      233.47     66.75 o 
  -1   7   9     1242.01     1386.56    123.73 o 
   0   7   9      773.99      698.69     89.23 o 
   1   7   9     1270.53     1390.47    123.78 o 
   2   7   9      260.85      357.95     63.26 o 
   3   7   9      108.90      139.57     35.76 o 
   4   7   9       32.88       80.50     38.31 o 
   5   7   9       76.02      108.40     51.66 o 
   6   7   9      153.70      126.74     74.82 o 
   7   7   9      311.27      354.19    111.03 o 
   8   7   9      103.37      159.21     92.41 o 
  -7   8   9       63.85      118.57     73.16 o 
  -6   8   9      220.94      193.46     74.65 o 
  -5   8   9      340.06      380.50    111.56 o 
  -4   8   9     1215.30     1091.95    130.12 o 
  -3   8   9      325.24      347.21     72.89 o 
  -2   8   9      207.50      201.03     66.78 o 
  -1   8   9     1918.24     2122.83    182.16 o 
   0   8   9      482.55      396.75     75.56 o 
   1   8   9     1956.56     2030.82    166.08 o 
   2   8   9      158.97      219.59     72.04 o 
   3   8   9      363.86      292.69     75.69 o 
   4   8   9     1310.53     1156.34     98.50 o 
   5   8   9      383.33      334.60     68.03 o 
   6   8   9      184.55       94.97     72.74 o 
   7   8   9       97.05      -25.83     73.25 o 
  -6   9   9       15.21       -4.24     67.33 o 
  -5   9   9     2158.89     2137.48    254.81 o 
  -4   9   9      287.90      268.10     92.04 o 
  -3   9   9       95.54       42.57     70.54 o 
  -2   9   9     2103.87     2103.07    199.89 o 
  -1   9   9      186.89      272.86     80.10 o 
   0   9   9      159.60      163.07     78.17 o 
   1   9   9      168.05      241.97     74.31 o 
   2   9   9     2130.75     2328.53    202.27 o 
   3   9   9       98.98      267.53     72.72 o 
   4   9   9      295.72      303.99     77.02 o 
   5   9   9     2140.69     2006.56    245.16 o 
   6   9   9       12.05      181.67    132.09 o 
  -5  10   9       24.76        1.22     83.12 o 
  -4  10   9       62.54       22.09     88.72 o 
  -3  10   9     1192.48      983.03    152.25 o 
  -2  10   9      724.96      598.44    108.46 o 
  -1  10   9      440.66      472.68     95.96 o 
   0  10   9       12.20        2.32     59.42 o 
   1  10   9      509.83      352.80     93.87 o 
   2  10   9      721.36      803.14    126.63 o 
   3  10   9     1189.08     1342.77    152.62 o 
   4  10   9       82.55       37.64    118.23 o 
   5  10   9       23.91      -72.18     72.18 o 
  -3  11   9      429.07      423.87    123.65 o 
  -2  11   9       43.98      -23.83     68.11 o 
  -1  11   9      323.29      391.31     94.17 o 
   0  11   9      725.21      805.56    129.71 o 
   1  11   9      326.03      157.16     93.17 o 
   2  11   9       39.48       94.78     87.53 o 
   3  11   9      415.45      343.39    125.10 o 
   0   0  10    30787.86    30759.45   1506.67 o 
   1   0  10     3865.37     4085.56    137.12 o 
   2   0  10      712.84      709.15     45.92 o 
   3   0  10     2123.72     2036.27     88.05 o 
   4   0  10       99.54      107.38     27.77 o 
   5   0  10      696.46      855.85     59.83 o 
   6   0  10       33.50       40.60     32.67 o 
   7   0  10      738.79      745.42     71.37 o 
   8   0  10      260.83      386.64     70.34 o 
   9   0  10      176.59      261.08    110.43 o 
  10   0  10     2029.18     1815.48    388.96 o 
  -9   1  10      648.43      767.56    122.39 o 
  -8   1  10     1158.79     1222.66    107.13 o 
  -7   1  10      691.08      738.37     70.82 o 
  -6   1  10      833.58      731.39     66.62 o 
  -5   1  10      615.96      698.67     62.03 o 
  -4   1  10      506.43      634.21     83.30 o 
  -3   1  10     1207.48     1294.71     74.25 o 
  -2   1  10     4544.40     4685.72    192.02 o 
  -1   1  10     4120.69     4142.70    165.84 o 
   0   1  10      992.35      973.06     38.96 o 
   1   1  10     4144.11     3985.25    136.60 o 
   2   1  10     4634.93     4616.92    146.26 o 
   3   1  10     1216.79     1136.04     49.91 o 
   4   1  10      511.53      571.47     40.48 o 
   5   1  10      648.56      695.45     48.64 o 
   6   1  10      820.62      814.50     59.33 o 
   7   1  10      672.92      609.60     78.07 o 
   8   1  10     1089.67     1174.47    157.48 o 
   9   1  10      610.48      523.32    170.27 o 
  -9   2  10       57.80        2.29     62.65 o 
  -8   2  10       28.26      102.51     61.42 o 
  -7   2  10     1394.83     1720.34    119.88 o 
  -6   2  10      842.27      978.13     78.21 o 
  -5   2  10     1792.98     1891.86    150.87 o 
  -4   2  10     4275.54     4526.79    294.33 o 
  -3   2  10     8700.72     8338.70    705.04 o 
  -2   2  10      461.21      421.02     32.91 o 
  -1   2  10     1437.07     1279.37     72.10 o 
   0   2  10       70.87      121.68     19.17 o 
   1   2  10     1520.82     1478.45     91.95 o 
   2   2  10      410.16      384.20     40.20 o 
   3   2  10     8940.76     9103.16    305.72 o 
   4   2  10     4363.86     4586.54    148.33 o 
   5   2  10     2003.23     1945.67    108.48 o 
   6   2  10      783.49      684.37     63.01 o 
   7   2  10     1417.55     1524.63    152.01 o 
   8   2  10       21.34       75.86    107.06 o 
   9   2  10       65.77      115.81     94.92 o 
  -9   3  10      520.81      495.97    128.79 o 
  -8   3  10      204.36      244.76     78.90 o 
  -7   3  10      470.77      635.79     81.83 o 
  -6   3  10      575.58      730.74     74.70 o 
  -5   3  10      301.85      373.87     61.99 o 
  -4   3  10     2131.38     1984.71    150.85 o 
  -3   3  10     1965.09     2025.87    133.81 o 
  -2   3  10      828.84      859.18     95.14 o 
  -1   3  10     2440.46     2218.84     78.90 o 
   0   3  10       46.48       47.87     20.17 o 
   1   3  10     2260.70     2304.14    100.57 o 
   2   3  10      972.87     1016.45     48.06 o 
   3   3  10     2036.86     1942.70     86.91 o 
   4   3  10     2308.74     2066.28    102.63 o 
   5   3  10      302.50      336.81     48.55 o 
   6   3  10      592.12      721.12     94.30 o 
   7   3  10      453.27      534.14     89.43 o 
   8   3  10      193.03      243.05     89.61 o 
   9   3  10      565.64      467.03    101.04 o 
  -9   4  10      215.17      327.20    121.53 o 
  -8   4  10      572.60      794.99    113.47 o 
  -7   4  10     1085.41     1386.95    156.47 o 
  -6   4  10      400.83      413.14     61.44 o 
  -5   4  10      513.22      462.44     80.83 o 
  -4   4  10     1475.29     1587.02    126.75 o 
  -3   4  10     3556.31     3494.55    236.52 o 
  -2   4  10     1727.54     1771.24    120.21 o 
  -1   4  10      883.41      761.10     53.75 o 
   0   4  10       25.87       94.17     32.28 o 
   1   4  10      982.65      868.68     50.55 o 
   2   4  10     1691.59     1608.07     83.70 o 
   3   4  10     3426.10     3622.06    249.64 o 
   4   4  10     1584.74     1605.23     88.03 o 
   5   4  10      431.55      422.76     57.12 o 
   6   4  10      424.18      363.43     70.55 o 
   7   4  10     1140.55     1039.74    127.38 o 
   8   4  10      537.65      599.62    112.14 o 
   9   4  10      236.98      561.45    106.05 o 
  -9   5  10       15.55      -10.44    158.02 o 
  -8   5  10      694.40      711.98    120.93 o 
  -7   5  10       30.66      -65.95     65.95 o 
  -6   5  10      109.37      144.55     65.36 o 
  -5   5  10       43.79       58.00     47.88 o 
  -4   5  10     2806.44     2755.95    200.22 o 
  -3   5  10      510.53      610.85     85.06 o 
  -2   5  10     2873.47     3341.65    284.98 o 
  -1   5  10      744.63      708.79     71.92 o 
   0   5  10      564.62      631.66     76.72 o 
   1   5  10      770.65      675.27     48.27 o 
   2   5  10     2832.35     2681.75    108.48 o 
   3   5  10      429.17      585.47     49.59 o 
   4   5  10     2524.20     2414.41    125.19 o 
   5   5  10       34.39       61.16     39.65 o 
   6   5  10      133.85      121.01     48.44 o 
   7   5  10       37.91      129.28     58.63 o 
   8   5  10      675.74      549.62    137.55 o 
   9   5  10       14.16     -131.92    131.92 o 
  -8   6  10      420.88      585.16    166.17 o 
  -7   6  10      289.00      293.09     97.76 o 
  -6   6  10      270.75      407.82     85.74 o 
  -5   6  10      161.35      148.19     65.22 o 
  -4   6  10      406.25      471.06     78.57 o 
  -3   6  10      735.85      678.05     94.14 o 
  -2   6  10     1171.51     1251.87    146.65 o 
  -1   6  10     1475.93     1551.86    137.37 o 
   0   6  10     8308.63     8972.73    545.51 o 
   1   6  10     1550.72     1601.95    128.25 o 
   2   6  10     1124.48     1178.40     80.09 o 
   3   6  10      724.68      788.19     90.33 o 
   4   6  10      389.46      391.07     49.05 o 
   5   6  10      141.17      206.33     45.88 o 
   6   6  10      274.49      346.67     80.06 o 
   7   6  10      325.11      441.89     90.12 o 
   8   6  10      433.58      268.95    111.30 o 
  -7   7  10      190.35      217.90     86.86 o 
  -6   7  10      605.61      554.75    106.06 o 
  -5   7  10       30.36      -51.56     57.98 o 
  -4   7  10      593.45      568.58     99.17 o 
  -3   7  10      761.97      839.39    103.65 o 
  -2   7  10     1511.58     1451.89    148.72 o 
  -1   7  10     3892.92     3785.53    270.74 o 
   0   7  10     1550.73     1621.35    149.17 o 
   1   7  10     3792.36     3937.17    268.42 o 
   2   7  10     1487.79     1464.45    134.30 o 
   3   7  10      769.66      657.59     93.66 o 
   4   7  10      614.51      622.20     70.71 o 
   5   7  10       39.09        1.15     37.12 o 
   6   7  10      597.91      477.23    100.64 o 
   7   7  10      200.75      159.50     88.00 o 
  -7   8  10      212.17      337.58    123.59 o 
  -6   8  10      207.40      281.10    107.57 o 
  -5   8  10     2082.97     1842.21    219.83 o 
  -4   8  10      579.69      524.69     98.67 o 
  -3   8  10     1464.36     1348.08    156.08 o 
  -2   8  10       59.65       20.78     66.01 o 
  -1   8  10      422.65      539.50     95.68 o 
   0   8  10     1156.70     1288.84    132.95 o 
   1   8  10      453.69      509.67    103.74 o 
   2   8  10       63.81      105.72     59.46 o 
   3   8  10     1489.77     1443.90    137.55 o 
   4   8  10      655.90      603.49     96.64 o 
   5   8  10     2067.81     1731.09    215.53 o 
   6   8  10      194.89      352.99    198.22 o 
   7   8  10      222.06      159.38    156.46 o 
  -6   9  10      118.75      185.81    133.83 o 
  -5   9  10      137.46      165.82    160.67 o 
  -4   9  10      194.39       99.11     95.85 o 
  -3   9  10     1448.42     1284.34    163.67 o 
  -2   9  10     1121.58     1066.54    140.86 o 
  -1   9  10      110.90       30.30     68.10 o 
   0   9  10       30.57       13.65     57.89 o 
   1   9  10       82.54      161.30     77.03 o 
   2   9  10     1197.27     1161.08    139.45 o 
   3   9  10     1420.14     1442.68    155.15 o 
   4   9  10      207.36      254.50    107.71 o 
   5   9  10      142.22      118.87    105.59 o 
   6   9  10      126.95      434.83    329.27 o 
  -4  10  10       51.51       93.63     94.14 o 
  -3  10  10      677.50      439.18    134.24 o 
  -2  10  10      909.51      837.10    138.79 o 
  -1  10  10      813.40      758.77    129.56 o 
   0  10  10       90.98       98.79    151.29 o 
   1  10  10      845.25      917.51    135.02 o 
   2  10  10      896.49      797.92    136.40 o 
   3  10  10      694.89      681.03    151.33 o 
   4  10  10       70.80      115.50    105.73 o 
  -2  11  10       64.15       88.12    108.44 o 
  -1  11  10       87.10       64.51     83.86 o 
   0  11  10       62.80       77.85     80.84 o 
   1  11  10       86.62      182.44     82.08 o 
   2  11  10       60.50       53.57     77.91 o 
   1   0  11      152.44      169.85     36.45 o 
   2   0  11     4592.66     4391.36    155.51 o 
   3   0  11       93.09      100.05     29.65 o 
   4   0  11       96.89      341.23     82.44 o 
   5   0  11     3119.95     3460.39    154.15 o 
   6   0  11     1110.94     1062.55     80.40 o 
   7   0  11        1.05      -22.45     40.13 o 
   8   0  11     1317.07     1669.81    150.72 o 
   9   0  11       56.42      187.66    114.13 o 
  -9   1  11      333.34      285.67    131.01 o 
  -8   1  11      126.41      192.93    129.56 o 
  -7   1  11      720.60      872.20     78.18 o 
  -6   1  11      560.52      650.43     87.77 o 
  -5   1  11     2311.94     2244.43    156.17 o 
  -4   1  11     6344.65     6547.77    289.40 o 
  -3   1  11      491.50      576.95     44.10 o 
  -2   1  11      985.23      939.14     59.55 o 
  -1   1  11     2430.59     2438.41    110.65 o 
   0   1  11       12.41       46.96     26.28 o 
   1   1  11     2375.25     2366.85     86.76 o 
   2   1  11      960.96      991.03     84.65 o 
   3   1  11      623.86      718.65     53.26 o 
   4   1  11     6714.31     6989.48    284.33 o 
   5   1  11     2350.09     2329.67    113.79 o 
   6   1  11      518.33      565.88     58.00 o 
   7   1  11      654.36      642.51    101.71 o 
   8   1  11      145.88      140.68     86.15 o 
   9   1  11      352.16      414.18    128.54 o 
  -9   2  11      261.40      133.67    119.21 o 
  -8   2  11     1073.59     1014.31    120.74 o 
  -7   2  11       20.83      -11.89     45.32 o 
  -6   2  11      287.03      388.73     63.93 o 
  -5   2  11      615.34      850.09     88.69 o 
  -4   2  11      754.97      787.03     95.94 o 
  -3   2  11      147.03      231.24     43.62 o 
  -2   2  11     3337.19     3575.46    276.13 o 
  -1   2  11      122.62       83.67     37.05 o 
   0   2  11      809.04      787.87     50.14 o 
   1   2  11      121.10      115.17     47.09 o 
   2   2  11     3522.63     3702.41    164.36 o 
   3   2  11      134.91      144.20     35.62 o 
   4   2  11      746.97      701.36     43.79 o 
   5   2  11      644.27      616.21     62.92 o 
   6   2  11      256.36      205.36     56.63 o 
   7   2  11       15.39       81.59     56.73 o 
   8   2  11     1024.38     1018.35    127.98 o 
   9   2  11      239.00      154.41    220.82 o 
  -9   3  11      359.46      694.53    152.67 o 
  -8   3  11      682.53      752.95    105.25 o 
  -7   3  11      572.96      517.67     83.98 o 
  -6   3  11      181.20      256.62     57.48 o 
  -5   3  11       19.57       86.24     54.46 o 
  -4   3  11     1141.48     1228.00    178.70 o 
  -3   3  11      579.40      715.63     80.99 o 
  -2   3  11     9474.25     9969.63    540.40 o 
  -1   3  11      965.89      795.15     48.72 o 
   0   3  11      190.63      190.57     29.88 o 
   1   3  11     1212.50     1098.46     60.16 o 
   2   3  11     9350.22     9369.25    412.64 o 
   3   3  11      632.82      564.31     43.22 o 
   4   3  11      980.58      977.52     69.11 o 
   5   3  11       33.02       -6.32     35.43 o 
   6   3  11      142.17      180.54     63.63 o 
   7   3  11      568.14      561.17     92.53 o 
   8   3  11      698.20      556.63    125.45 o 
   9   3  11      319.59      300.00    117.17 o 
  -8   4  11      766.61      869.18    122.63 o 
  -7   4  11       55.22       45.04     64.14 o 
  -6   4  11       78.94       86.50     47.94 o 
  -5   4  11     1076.71     1331.56    150.26 o 
  -4   4  11      122.32      206.25     63.52 o 
  -3   4  11     5233.51     5084.19    318.66 o 
  -2   4  11     1934.32     2313.45    158.28 o 
  -1   4  11     1283.87     1437.96    130.52 o 
   0   4  11      335.08      439.42     65.59 o 
   1   4  11     1255.21     1346.48     84.15 o 
   2   4  11     1871.41     1869.41    116.04 o 
   3   4  11     5301.10     4951.12    193.87 o 
   4   4  11      112.20      225.45     43.88 o 
   5   4  11     1124.72     1386.50     97.23 o 
   6   4  11       73.40       67.67     53.62 o 
   7   4  11       47.99      115.72     60.74 o 
   8   4  11      759.60      748.80    121.58 o 
  -8   5  11      216.62      215.59     98.83 o 
  -7   5  11      812.50      979.67    140.23 o 
  -6   5  11      184.24      238.01     71.88 o 
  -5   5  11      852.68      827.12    112.24 o 
  -4   5  11     1226.06     1347.43    141.61 o 
  -3   5  11     3181.32     3102.82    215.59 o 
  -2   5  11       82.80      148.08     52.87 o 
  -1   5  11      457.01      423.91     72.51 o 
   0   5  11      460.99      362.11     66.80 o 
   1   5  11      443.44      420.50     67.94 o 
   2   5  11      113.06      142.45     41.61 o 
   3   5  11     3057.93     2803.35    156.20 o 
   4   5  11     1204.04     1291.49     83.60 o 
   5   5  11      922.66      946.05     78.65 o 
   6   5  11      204.55      173.68     55.48 o 
   7   5  11      870.03      780.23    111.65 o 
   8   5  11      183.90      345.48     86.03 o 
  -7   6  11       70.72       89.89     73.12 o 
  -6   6  11      331.87      409.35     82.97 o 
  -5   6  11     1394.12     1403.06    150.65 o 
  -4   6  11       33.42       46.63     59.93 o 
  -3   6  11     2505.15     2440.27    206.41 o 
  -2   6  11      910.85     1016.19    121.90 o 
  -1   6  11       39.89       25.60     57.42 o 
   0   6  11        9.04       93.07     73.70 o 
   1   6  11       38.50      126.49     51.99 o 
   2   6  11      904.06      989.02    104.52 o 
   3   6  11     2398.32     2458.25    171.46 o 
   4   6  11       15.84      115.23     46.61 o 
   5   6  11     1349.81     1384.75    102.33 o 
   6   6  11      330.20      175.53     73.96 o 
   7   6  11       72.29       -1.69     54.95 o 
  -7   7  11      311.86      425.31    116.07 o 
  -6   7  11      602.67      586.01    112.62 o 
  -5   7  11      485.74      464.71    107.78 o 
  -4   7  11      775.74      881.19    108.93 o 
  -3   7  11      251.99      398.59     81.32 o 
  -2   7  11      447.31      524.70     95.99 o 
  -1   7  11     2540.46     2856.94    268.37 o 
   0   7  11      150.57      208.53     69.42 o 
   1   7  11     2543.16     2537.78    214.48 o 
   2   7  11      491.05      564.09     87.71 o 
   3   7  11      254.00      327.20     88.01 o 
   4   7  11      778.52      770.33    104.49 o 
   5   7  11      497.16      296.18     85.99 o 
   6   7  11      559.59      442.81    169.48 o 
   7   7  11      282.00      630.33    174.36 o 
  -6   8  11      305.52      345.92     92.65 o 
  -5   8  11      774.81      778.21    152.02 o 
  -4   8  11      542.35      558.14    102.79 o 
  -3   8  11      965.36      936.36    132.63 o 
  -2   8  11      195.21      190.67     79.09 o 
  -1   8  11       38.27       -8.36     67.51 o 
   0   8  11      531.53      533.43    100.65 o 
   1   8  11       49.30       93.42     88.62 o 
   2   8  11      213.46      246.25     70.34 o 
   3   8  11     1000.63     1006.91    123.57 o 
   4   8  11      561.37      635.49     98.41 o 
   5   8  11      818.87      720.45    138.90 o 
   6   8  11      290.31      236.81    154.73 o 
  -5   9  11      199.13      143.12    107.38 o 
  -4   9  11      545.44      652.95    129.53 o 
  -3   9  11      283.34      127.73     94.13 o 
  -2   9  11      347.76      357.71     99.38 o 
  -1   9  11      438.05      673.80    133.43 o 
   0   9  11      649.24      772.86    128.45 o 
   1   9  11      470.56      545.78    109.14 o 
   2   9  11      345.62      445.19     97.48 o 
   3   9  11      326.84      328.01     81.26 o 
   4   9  11      610.63      372.17    123.72 o 
   5   9  11      221.13      267.83    105.74 o 
  -3  10  11     1072.33      929.32    148.90 o 
  -2  10  11      337.44      415.15    117.18 o 
  -1  10  11      287.41      339.87    107.28 o 
   0  10  11       22.87      197.18     95.03 o 
   1  10  11      305.11      571.44    112.27 o 
   2  10  11      363.30      442.89    110.65 o 
   3  10  11     1082.64      867.11    138.52 o 
   0   0  12     2616.33     2521.37    136.15 o 
   1   0  12      119.29      198.64     29.85 o 
   2   0  12      915.41      781.31     52.72 o 
   3   0  12      372.56      308.72     39.02 o 
   4   0  12       94.51      174.69     40.36 o 
   5   0  12      323.17      325.44     54.85 o 
   6   0  12        9.93      -18.50     46.43 o 
   7   0  12      115.33      219.59     61.92 o 
   8   0  12      185.02      425.43    110.93 o 
   9   0  12      283.08      372.52    136.72 o 
  -9   1  12      308.20      302.70    112.25 o 
  -8   1  12      440.41      506.43    199.09 o 
  -7   1  12     1320.25     1605.43    173.32 o 
  -6   1  12      205.59      254.18     64.64 o 
  -5   1  12      512.05      447.12     68.82 o 
  -4   1  12      110.73      198.59     41.87 o 
  -3   1  12     1395.52     1327.47     75.31 o 
  -2   1  12     1637.00     1776.04    109.26 o 
  -1   1  12        6.84       10.06     25.27 o 
   0   1  12     4564.26     4642.46    161.05 o 
   1   1  12        2.81       -3.42     22.76 o 
   2   1  12     1860.63     2017.34     98.52 o 
   3   1  12     1307.16     1256.26     77.38 o 
   4   1  12       93.30      238.74     66.27 o 
   5   1  12      482.51      445.95     47.04 o 
   6   1  12      210.78      178.81     57.61 o 
   7   1  12     1257.34     1410.24    134.21 o 
   8   1  12      400.85      306.35     83.60 o 
   9   1  12      316.26      326.25    195.96 o 
  -8   2  12      394.90      481.23    132.13 o 
  -7   2  12      270.99      362.85     73.03 o 
  -6   2  12     1223.39     1474.41    117.79 o 
  -5   2  12      250.19      445.15     88.82 o 
  -4   2  12     1489.05     1626.09    173.17 o 
  -3   2  12     1190.96     1195.45     85.74 o 
  -2   2  12     1246.54     1117.21     70.62 o 
  -1   2  12     4855.95     4912.69    172.70 o 
   0   2  12      156.52      268.79     45.95 o 
   1   2  12     4853.77     4839.32    226.26 o 
   2   2  12     1208.83     1262.55     84.68 o 
   3   2  12     1296.46     1217.11     79.18 o 
   4   2  12     1607.67     1546.74     90.60 o 
   5   2  12      270.42      317.57     51.72 o 
   6   2  12     1179.02     1212.31    117.68 o 
   7   2  12      274.95      346.49     80.66 o 
   8   2  12      421.45      360.54     93.70 o 
  -8   3  12      160.23      278.60     97.80 o 
  -7   3  12      328.31      484.90     93.26 o 
  -6   3  12      185.14      260.99     64.99 o 
  -5   3  12      973.53     1295.57    119.00 o 
  -4   3  12      935.51      962.67    106.44 o 
  -3   3  12     2091.54     2063.90    164.48 o 
  -2   3  12     3201.55     3176.95    179.27 o 
  -1   3  12      249.64      287.95     78.87 o 
   0   3  12     1806.49     1734.35     96.31 o 
   1   3  12      238.36      401.80     83.30 o 
   2   3  12     3193.28     3097.08    158.03 o 
   3   3  12     2192.38     2022.23    121.46 o 
   4   3  12      974.91      958.73     73.55 o 
   5   3  12      960.96      994.40     90.55 o 
   6   3  12      172.61      320.41     77.88 o 
   7   3  12      285.59      584.23     94.74 o 
   8   3  12      178.39      355.83     90.26 o 
  -8   4  12       10.71       49.62     64.85 o 
  -7   4  12      149.23      224.03     77.49 o 
  -6   4  12      624.28      692.13     96.25 o 
  -5   4  12      354.64      350.54     83.55 o 
  -4   4  12      830.29      764.92    104.11 o 
  -3   4  12       47.27      246.09     86.22 o 
  -2   4  12     1141.93     1217.89    127.81 o 
  -1   4  12     2485.72     2404.83    175.00 o 
   0   4  12      271.53      234.64     76.20 o 
   1   4  12     2469.53     2307.08    116.26 o 
   2   4  12     1115.59     1184.57     82.36 o 
   3   4  12       57.04       91.04     32.94 o 
   4   4  12      745.23      782.65     67.58 o 
   5   4  12      354.97      369.52     56.94 o 
   6   4  12      716.94      648.40     95.02 o 
   7   4  12      162.59       92.15     69.94 o 
   8   4  12       13.99        7.71     74.55 o 
  -7   5  12     1213.47     1398.80    169.38 o 
  -6   5  12      100.97      181.55     68.11 o 
  -5   5  12      200.93      117.15     70.99 o 
  -4   5  12      292.52      532.95    107.01 o 
  -3   5  12     1973.27     2117.94    179.69 o 
  -2   5  12      575.79      806.64    101.40 o 
  -1   5  12      281.84      362.76     75.22 o 
   0   5  12     8715.75     8785.42    535.90 o 
   1   5  12      291.15      357.51     71.31 o 
   2   5  12      554.39      620.40     89.35 o 
   3   5  12     1873.62     1903.98    151.64 o 
   4   5  12      248.89      458.98     71.90 o 
   5   5  12      176.81      150.56     45.21 o 
   6   5  12       81.96       69.63     49.69 o 
   7   5  12     1246.05     1234.97    151.17 o 
  -7   6  12       45.36      152.98     84.28 o 
  -6   6  12      940.61      816.28    146.62 o 
  -5   6  12       18.51      100.77     75.81 o 
  -4   6  12      626.49      631.77    105.71 o 
  -3   6  12      191.48      107.33     76.29 o 
  -2   6  12      149.74      119.53     77.12 o 
  -1   6  12     1349.62     1269.35    131.61 o 
   0   6  12      606.05      470.72     85.98 o 
   1   6  12     1288.02     1121.13    123.95 o 
   2   6  12      178.63      328.48    121.43 o 
   3   6  12      141.35      269.36     61.26 o 
   4   6  12      654.52      672.58     98.81 o 
   5   6  12       32.74        4.66     50.92 o 
   6   6  12      968.39      674.38    208.99 o 
   7   6  12       46.79      128.51    209.36 o 
  -6   7  12      443.73      465.60    112.36 o 
  -5   7  12      526.21      505.96    126.49 o 
  -4   7  12       16.66       10.57     73.71 o 
  -3   7  12      351.45      282.68     91.55 o 
  -2   7  12      477.67      558.16    101.36 o 
  -1   7  12       94.60       60.14     65.55 o 
   0   7  12      416.70      569.67    104.85 o 
   1   7  12      100.12      133.70     63.06 o 
   2   7  12      497.68      517.19     93.97 o 
   3   7  12      376.40      386.69     82.92 o 
   4   7  12       17.22       26.48     69.17 o 
   5   7  12      519.50      480.82     98.94 o 
   6   7  12      419.07      130.37     87.61 o 
  -5   8  12      304.52      270.21    108.96 o 
  -4   8  12      139.52      199.78     92.06 o 
  -3   8  12      326.13      372.21     99.06 o 
  -2   8  12      112.83      232.24     87.87 o 
  -1   8  12       25.47       92.65     80.52 o 
   0   8  12        9.55       32.26     64.87 o 
   1   8  12       29.72       26.52     66.99 o 
   2   8  12      117.47      118.15     72.64 o 
   3   8  12      367.90      359.48     91.53 o 
   4   8  12      158.87       38.30     68.65 o 
   5   8  12      305.97      244.54    121.45 o 
  -4   9  12      454.04      520.93    134.49 o 
  -3   9  12     1323.11     1118.68    170.29 o 
  -2   9  12      573.99      648.74    123.79 o 
  -1   9  12       35.98      109.50     95.40 o 
   0   9  12     1299.01     1512.97    187.10 o 
   1   9  12       33.54       30.41     73.22 o 
   2   9  12      547.17      570.72    113.75 o 
   3   9  12     1316.40     1339.77    158.98 o 
   4   9  12      451.80      438.86    139.56 o 
  -1  10  12      918.15      913.32    154.17 o 
   0  10  12       64.05      157.18    100.02 o 
   1  10  12      888.75      875.19    154.75 o 
   1   0  13      299.79      301.46     39.30 o 
   2   0  13     1470.24     1544.03     83.11 o 
   3   0  13      472.13      509.09     55.48 o 
   4   0  13     3029.63     3037.80    172.78 o 
   5   0  13     2858.23     3108.26    183.98 o 
   6   0  13     1535.59     1800.80    140.88 o 
   7   0  13       82.36       30.40     59.43 o 
   8   0  13        5.32      -13.16     87.54 o 
  -8   1  13      197.30      590.31    178.56 o 
  -7   1  13       60.30       10.97     58.71 o 
  -6   1  13     2113.44     2198.57    174.88 o 
  -5   1  13      955.00     1141.41    124.88 o 
  -4   1  13      688.83      735.43     71.74 o 
  -3   1  13      211.35      223.59     41.04 o 
  -2   1  13      438.94      363.27     65.61 o 
  -1   1  13      329.84      316.83     60.03 o 
   0   1  13     4273.82     4121.77    164.33 o 
   1   1  13      254.09      284.09     41.32 o 
   2   1  13      333.70      329.83     50.08 o 
   3   1  13      199.85      309.91     51.60 o 
   4   1  13      776.65      829.61     93.19 o 
   5   1  13      962.43     1092.78    105.17 o 
   6   1  13     1968.40     1808.96    184.39 o 
   7   1  13       62.98      102.61     80.78 o 
   8   1  13      178.94      141.92     79.05 o 
  -8   2  13      331.79      431.25    183.78 o 
  -7   2  13      864.83     1015.23    123.92 o 
  -6   2  13      518.44      493.07     84.11 o 
  -5   2  13       43.56      120.86     67.12 o 
  -4   2  13      274.14      267.31     57.59 o 
  -3   2  13      266.11      406.79     62.22 o 
  -2   2  13     1345.84     1323.10     86.88 o 
  -1   2  13     1066.24     1012.08     59.37 o 
   0   2  13      731.54      644.33     74.81 o 
   1   2  13     1085.27     1144.69     78.15 o 
   2   2  13     1289.35     1360.33     94.68 o 
   3   2  13      295.35      345.42     94.69 o 
   4   2  13      283.80      390.83     60.34 o 
   5   2  13       36.26       73.70     39.97 o 
   6   2  13      525.37      437.86     76.95 o 
   7   2  13      815.34      921.70    120.16 o 
   8   2  13      334.74      265.51     86.10 o 
  -8   3  13        1.91      121.82    127.04 o 
  -7   3  13       97.01      181.31    156.05 o 
  -6   3  13      189.57      183.17     56.11 o 
  -5   3  13      317.30      335.37     75.38 o 
  -4   3  13       87.24      154.90     84.85 o 
  -3   3  13      527.35      559.29     76.15 o 
  -2   3  13      739.67      994.78    140.42 o 
  -1   3  13     1021.12     1045.00    117.78 o 
   0   3  13     2983.70     2726.56    170.67 o 
   1   3  13     1099.54     1243.91    104.25 o 
   2   3  13      759.17      918.75     76.98 o 
   3   3  13      507.21      440.60     63.68 o 
   4   3  13       96.50      108.13     40.37 o 
   5   3  13      284.64      268.42     59.79 o 
   6   3  13      197.68      169.95     62.04 o 
   7   3  13      110.09      249.21     95.75 o 
   8   3  13        0.79      -65.01     65.01 o 
  -7   4  13      109.98       44.38     85.34 o 
  -6   4  13      428.80      522.73     90.56 o 
  -5   4  13      294.13      178.71     75.31 o 
  -4   4  13      103.95      181.96     81.27 o 
  -3   4  13      650.25      708.97     98.97 o 
  -2   4  13     2023.39     2289.25    222.22 o 
  -1   4  13     1710.82     1665.89    147.42 o 
   0   4  13      287.48      326.39     69.86 o 
   1   4  13     1666.37     1645.49    139.19 o 
   2   4  13     1994.46     2189.64    145.69 o 
   3   4  13      584.57      695.50     71.87 o 
   4   4  13      100.37      209.88     84.94 o 
   5   4  13      294.74      219.93     47.86 o 
   6   4  13      441.04      559.29     88.78 o 
   7   4  13      119.27      141.72     68.22 o 
  -7   5  13      182.35      299.43     95.81 o 
  -6   5  13      221.04      134.97    103.44 o 
  -5   5  13      290.02      242.13     87.92 o 
  -4   5  13      103.58      112.24     66.91 o 
  -3   5  13       88.02      114.83     98.87 o 
  -2   5  13      125.52      192.23     77.13 o 
  -1   5  13      154.76      236.93     64.44 o 
   0   5  13      495.25      538.11     83.95 o 
   1   5  13      153.44      106.35     63.18 o 
   2   5  13      131.69      295.35     69.36 o 
   3   5  13       89.68       36.65     54.76 o 
   4   5  13      101.08      115.51     54.63 o 
   5   5  13      260.21      206.77     64.11 o 
   6   5  13      221.92      335.82    107.93 o 
   7   5  13      151.65      212.19    141.22 o 
  -6   6  13      113.89      146.38    100.52 o 
  -5   6  13     1235.54      921.00    163.76 o 
  -4   6  13      714.92      947.11    127.15 o 
  -3   6  13      134.36      214.24     75.82 o 
  -2   6  13      552.02      601.93    105.55 o 
  -1   6  13     1604.12     1675.93    164.01 o 
   0   6  13      117.39      215.81     73.19 o 
   1   6  13     1624.17     1477.37    138.03 o 
   2   6  13      533.89      544.71     85.02 o 
   3   6  13      114.57      124.17     66.72 o 
   4   6  13      693.53      713.59    114.04 o 
   5   6  13     1254.52     1116.10    135.90 o 
   6   6  13       95.56      102.44     76.41 o 
  -5   7  13     1685.35     1758.69    240.85 o 
  -4   7  13      518.00      560.66    123.63 o 
  -3   7  13       45.45      -63.27     63.27 o 
  -2   7  13       23.12       90.19     88.79 o 
  -1   7  13      427.55      447.54    104.69 o 
   0   7  13       37.26      139.80     82.81 o 
   1   7  13      524.48      454.81     83.86 o 
   2   7  13       33.51      111.65     67.67 o 
   3   7  13       43.29       90.45     56.34 o 
   4   7  13      584.34      715.44    110.61 o 
   5   7  13     1697.57     1647.66    214.31 o 
  -4   8  13       88.96       43.93     94.06 o 
  -3   8  13      136.66      307.89     99.28 o 
  -2   8  13      283.16      174.05     93.59 o 
  -1   8  13     1184.55     1299.50    180.42 o 
   0   8  13      594.91      586.54    114.35 o 
   1   8  13     1168.82     1168.48    148.40 o 
   2   8  13      282.90      227.99     82.27 o 
   3   8  13      148.51      146.20     77.34 o 
   4   8  13       97.88      153.27     76.42 o 
  -2   9  13      100.44       56.93     70.25 o 
  -1   9  13      363.28      329.19    156.09 o 
   0   9  13      204.27      333.86    109.31 o 
   1   9  13      358.36      225.29    103.33 o 
   2   9  13       85.67       -9.76     94.80 o 
   0   0  14       15.97        0.24     37.19 o 
   1   0  14     1230.20     1069.87     70.39 o 
   2   0  14       17.78       56.81     56.39 o 
   3   0  14     1041.66     1293.22    109.17 o 
   4   0  14      333.35      444.58     69.38 o 
   5   0  14      353.10      396.31     79.66 o 
   6   0  14      443.86      366.72     83.62 o 
   7   0  14       50.00      -36.76     70.74 o 
  -7   1  14       32.52      209.50     77.93 o 
  -6   1  14      786.45      845.34    114.22 o 
  -5   1  14       53.54       18.65     55.34 o 
  -4   1  14     1758.56     1791.02    152.34 o 
  -3   1  14       66.26       59.89     47.05 o 
  -2   1  14       11.98       53.55     40.18 o 
  -1   1  14     1101.19     1032.94     62.86 o 
   0   1  14      342.75      397.81     55.36 o 
   1   1  14      985.94     1004.59     83.14 o 
   2   1  14       24.75       41.39     37.46 o 
   3   1  14       56.56       20.19     39.81 o 
   4   1  14     1766.14     1917.45    137.56 o 
   5   1  14       42.37       36.24     60.74 o 
   6   1  14      754.69      796.74    122.32 o 
   7   1  14       27.91        7.91     83.04 o 
  -7   2  14      353.29      408.96    276.36 o 
  -6   2  14      135.96      227.06     87.79 o 
  -5   2  14      213.75      222.54     68.60 o 
  -4   2  14      124.05       74.21     44.82 o 
  -3   2  14      823.77      710.62     75.06 o 
  -2   2  14      220.56      192.96     49.52 o 
  -1   2  14       79.10      191.26     90.72 o 
   0   2  14     5114.73     5488.48    353.26 o 
   1   2  14       92.14      184.29     51.91 o 
   2   2  14      182.64      126.98     46.31 o 
   3   2  14      855.01      943.61     97.32 o 
   4   2  14      134.71      175.75     52.90 o 
   5   2  14      208.55      401.32     78.67 o 
   6   2  14      140.09      168.40     53.01 o 
   7   2  14      358.92      454.84     94.19 o 
  -7   3  14      320.99      259.49    108.99 o 
  -6   3  14       67.31       32.49     58.41 o 
  -5   3  14        4.87      -25.78     56.14 o 
  -4   3  14      452.60      484.96     68.29 o 
  -3   3  14     1156.98     1090.30    185.43 o 
  -2   3  14     2136.82     2173.12    178.01 o 
  -1   3  14      510.42      588.81     86.48 o 
   0   3  14      126.62       54.76     52.46 o 
   1   3  14      485.39      563.06     65.10 o 
   2   3  14     2076.03     2056.89    138.35 o 
   3   3  14     1153.96     1180.11    105.39 o 
   4   3  14      378.69      486.45    100.69 o 
   5   3  14        3.05       51.31     37.12 o 
   6   3  14       55.67       35.34     54.51 o 
   7   3  14      299.44      431.32    110.33 o 
  -6   4  14      131.33      257.15    101.79 o 
  -5   4  14      461.91      521.63    104.18 o 
  -4   4  14      604.04      479.04     98.80 o 
  -3   4  14      762.76      792.07    101.47 o 
  -2   4  14      127.95      385.48    121.98 o 
  -1   4  14      335.77      448.14     90.15 o 
   0   4  14     1694.84     1859.92    168.84 o 
   1   4  14      334.94      483.08    104.29 o 
   2   4  14      123.79      213.09     65.18 o 
   3   4  14      789.13      849.80     84.67 o 
   4   4  14      594.87      491.31     71.59 o 
   5   4  14      480.44      435.61     80.27 o 
   6   4  14      147.04      168.65    116.62 o 
  -6   5  14      593.32      432.26    134.62 o 
  -5   5  14        2.55       15.09     69.45 o 
  -4   5  14      406.09      294.89     88.29 o 
  -3   5  14      178.13      350.27     92.04 o 
  -2   5  14      823.86      799.98    127.35 o 
  -1   5  14     1136.63     1160.67    141.29 o 
   0   5  14       14.68       10.65     56.95 o 
   1   5  14     1153.79     1056.84    115.34 o 
   2   5  14      887.39      901.97    114.31 o 
   3   5  14      185.67       96.80     71.74 o 
   4   5  14      438.90      345.35     82.50 o 
   5   5  14        1.99      -49.06     57.60 o 
   6   5  14      604.24      615.76    107.83 o 
  -5   6  14      661.56      689.85    136.16 o 
  -4   6  14      132.37      168.24    121.43 o 
  -3   6  14       58.84       26.82     69.24 o 
  -2   6  14       94.21      122.99     68.09 o 
  -1   6  14      282.38      336.24     85.04 o 
   0   6  14      436.81      513.69    100.73 o 
   1   6  14      245.73      195.68     79.50 o 
   2   6  14      137.38      123.12     70.58 o 
   3   6  14       54.89       88.53     63.37 o 
   4   6  14      166.40      220.72     76.41 o 
   5   6  14      642.12      521.94    108.29 o 
  -4   7  14     1038.85      828.19    171.68 o 
  -3   7  14      233.02      420.96    122.28 o 
  -2   7  14      231.17      232.52     91.86 o 
  -1   7  14      123.64      168.20     85.27 o 
   0   7  14      391.97      244.60     89.22 o 
   1   7  14       90.32      126.54     79.47 o 
   2   7  14      237.99      280.02     86.93 o 
   3   7  14      235.11      295.60     96.66 o 
   4   7  14      986.45     1043.74    142.36 o 
  -3   8  14      214.81       95.37    102.53 o 
  -2   8  14      153.74      111.69     96.55 o 
  -1   8  14      195.93      327.30    107.58 o 
   0   8  14      393.78      455.12    109.87 o 
   1   8  14      194.61      340.12    101.20 o 
   2   8  14      145.24      141.18     84.93 o 
   3   8  14      215.70      211.47     86.84 o 
   1   0  15       34.12       -2.44     33.47 o 
   2   0  15      836.27      867.49     78.81 o 
   3   0  15      299.85      277.98     79.89 o 
   4   0  15      234.93      274.62     72.77 o 
   5   0  15       83.49       55.13     62.83 o 
   6   0  15      170.52      111.14     73.64 o 
  -6   1  15        4.71       -1.51     67.49 o 
  -5   1  15     1004.41      934.33    128.33 o 
  -4   1  15     1335.63     1330.64    135.09 o 
  -3   1  15      242.59      387.30    132.88 o 
  -2   1  15     1733.03     1881.54    248.17 o 
  -1   1  15      284.86      397.67     86.91 o 
   0   1  15       98.49       94.41     40.68 o 
   1   1  15      236.06      287.38     48.49 o 
   2   1  15     1693.90     1682.72    113.42 o 
   3   1  15      167.37      188.43     58.33 o 
   4   1  15     1319.87     1292.69    141.38 o 
   5   1  15      960.40     1215.89    141.85 o 
   6   1  15        5.77       62.79     66.04 o 
  -6   2  15      244.19      250.71    104.10 o 
  -5   2  15       86.19      201.48     99.61 o 
  -4   2  15       32.67      102.87     75.56 o 
  -3   2  15      673.81      678.57    197.76 o 
  -2   2  15      638.19      486.63     82.73 o 
  -1   2  15      386.92      498.09     78.63 o 
   0   2  15       10.70       96.38    108.66 o 
   1   2  15      340.08      227.24     58.10 o 
   2   2  15      650.16      561.13     70.64 o 
   3   2  15      640.42      495.58     73.77 o 
   4   2  15       33.16       95.47     77.32 o 
   5   2  15       74.60      228.56     69.90 o 
   6   2  15      243.28      304.29     96.58 o 
  -6   3  15       74.49       55.73     76.22 o 
  -5   3  15      157.13      358.65    176.63 o 
  -4   3  15      691.78      622.17    151.69 o 
  -3   3  15      468.31      572.56    123.79 o 
  -2   3  15      356.58      545.14     90.11 o 
  -1   3  15      276.57      212.41     78.65 o 
   0   3  15       38.52       49.58     73.05 o 
   1   3  15      286.95      355.52     73.95 o 
   2   3  15      333.22      433.90     90.98 o 
   3   3  15      521.94      631.79     83.94 o 
   4   3  15      647.26      780.11     93.48 o 
   5   3  15      167.57      176.36     73.97 o 
   6   3  15       93.58      289.98     92.34 o 
  -5   4  15       32.47      325.06    139.25 o 
  -4   4  15      543.59      393.63    105.52 o 
  -3   4  15      183.98      213.80     82.58 o 
  -2   4  15      486.44      688.31    107.76 o 
  -1   4  15      298.61      266.67     78.82 o 
   0   4  15       30.20        5.82     80.25 o 
   1   4  15      329.69      242.09     75.35 o 
   2   4  15      537.09      604.96    100.28 o 
   3   4  15      209.91      222.21     73.41 o 
   4   4  15      536.76      548.28     93.40 o 
   5   4  15       39.86      -11.82     79.38 o 
   6   4  15      115.27      145.40    127.38 o 
  -5   5  15      169.85      138.66    124.79 o 
  -4   5  15      184.24      179.06    108.69 o 
  -3   5  15       47.47       98.73     76.36 o 
  -2   5  15     1098.84     1098.97    159.36 o 
  -1   5  15      674.26      733.28    117.65 o 
   0   5  15       13.36       88.75     68.94 o 
   1   5  15      653.54      666.01    112.70 o 
   2   5  15     1209.44     1244.27    144.33 o 
   3   5  15       45.63       85.52     68.41 o 
   4   5  15      184.40      365.46     86.56 o 
   5   5  15      171.69      217.13     81.37 o 
  -4   6  15      437.55      356.28    116.05 o 
  -3   6  15      839.02      882.27    142.11 o 
  -2   6  15       50.97      147.01    116.69 o 
  -1   6  15      279.49      404.43    104.83 o 
   0   6  15       29.04      -13.67     55.93 o 
   1   6  15      270.92      263.94    103.44 o 
   2   6  15       55.61      -23.47     68.80 o 
   3   6  15      822.82      735.51    127.92 o 
   4   6  15      469.53      517.86    105.95 o 
  -3   7  15      137.32      218.72     96.57 o 
  -2   7  15       61.41      -20.65     70.40 o 
  -1   7  15       26.62       26.49     75.62 o 
   0   7  15      635.09      687.52    127.96 o 
   1   7  15       22.33       28.68     71.28 o 
   2   7  15       42.98       49.90     68.57 o 
   3   7  15      130.22       89.97     85.25 o 
   0   0  16      514.36      370.36    115.58 o 
   1   0  16     1377.17     1436.39    141.68 o 
   2   0  16      264.13      196.68     96.65 o 
   3   0  16       53.52       33.23     67.07 o 
   4   0  16     1414.65     1484.01    167.03 o 
   5   0  16        0.31       50.35    101.13 o 
   6   0  16      254.48      405.84    252.34 o 
  -5   1  16      122.21      296.39    186.44 o 
  -4   1  16       19.97      237.57    103.19 o 
  -3   1  16      250.45      290.52    100.45 o 
  -2   1  16      788.39      778.65    124.13 o 
  -1   1  16      168.87      194.78     90.03 o 
   0   1  16      787.36      759.48     94.96 o 
   1   1  16      164.98      199.11     79.46 o 
   2   1  16      737.67      574.78    126.30 o 
   3   1  16      249.22      310.41     68.27 o 
   4   1  16       27.67      251.74    219.28 o 
   5   1  16      126.25       56.10     75.56 o 
  -5   2  16       27.39      124.63     89.22 o 
  -4   2  16      241.47      248.83     95.35 o 
  -3   2  16      189.72      276.30    112.08 o 
  -2   2  16      549.70      742.52    134.07 o 
  -1   2  16      378.97      463.00    110.13 o 
   0   2  16      409.81      368.50     81.28 o 
   1   2  16      370.70      347.09     79.56 o 
   2   2  16      563.66      511.81     89.12 o 
   3   2  16      216.53      200.87     84.51 o 
   4   2  16      235.56      213.84     65.14 o 
   5   2  16       37.18       74.48     87.65 o 
  -5   3  16       64.39       74.30     94.04 o 
  -4   3  16       78.52      166.36     78.53 o 
  -3   3  16      381.04      581.89    121.22 o 
  -2   3  16      525.82      476.42    130.68 o 
  -1   3  16       51.61      177.92     82.38 o 
   0   3  16      130.15      139.15     74.32 o 
   1   3  16       45.56      199.42     74.80 o 
   2   3  16      532.07      683.94     97.40 o 
   3   3  16      308.98      269.06     83.84 o 
   4   3  16       72.68       38.18     74.88 o 
   5   3  16       53.01      191.59    177.34 o 
  -4   4  16      105.61      197.99     95.62 o 
  -3   4  16      732.09      777.10    150.51 o 
  -2   4  16      324.29      414.56    100.52 o 
  -1   4  16       48.94      151.11     83.48 o 
   0   4  16      180.54       33.65     68.11 o 
   1   4  16       47.92       74.64     83.14 o 
   2   4  16      325.16      384.09     96.86 o 
   3   4  16      718.11      716.82    117.30 o 
   4   4  16      121.16       76.23     71.11 o 
  -4   5  16      142.77      115.56    207.79 o 
  -3   5  16      311.61      281.94    100.58 o 
  -2   5  16      161.11      190.33     90.21 o 
  -1   5  16       20.63       59.87     81.48 o 
   0   5  16       67.03       24.00     65.81 o 
   1   5  16       24.93      123.36     85.05 o 
   2   5  16      147.23      259.24     86.17 o 
   3   5  16      342.84      258.91    113.38 o 
   4   5  16      136.04      -39.68    186.21 o 
  -2   6  16       61.34      137.24     97.27 o 
  -1   6  16      301.37      424.92    118.40 o 
   0   6  16       51.25      110.08     81.20 o 
   1   6  16      333.04      381.68    111.93 o 
   2   6  16       56.98       25.53     74.77 o 
   1   0  17      110.10      176.84     86.58 o 
   2   0  17       68.37      287.30    138.03 o 
   3   0  17        8.11      112.50     83.07 o 
   4   0  17       29.44      250.28    132.25 o 
  -4   1  17       97.95      128.60     92.68 o 
  -3   1  17       94.76       44.91     81.13 o 
  -2   1  17       18.14       83.10     79.67 o 
  -1   1  17      551.08      670.45    138.69 o 
   0   1  17      836.41      814.34    137.62 o 
   1   1  17      552.02      673.26    117.77 o 
   2   1  17       20.35      139.92    179.95 o 
   3   1  17      100.14       30.32     99.20 o 
   4   1  17       92.01       57.90     80.10 o 
  -4   2  17      202.15       76.09     78.45 o 
  -3   2  17        6.59       15.24     78.57 o 
  -2   2  17      647.77      777.05    151.91 o 
  -1   2  17       50.41      133.15     89.10 o 
   0   2  17      119.77      186.97     94.15 o 
   1   2  17       46.61       72.76     98.70 o 
   2   2  17      619.67      700.51    137.24 o 
   3   2  17        7.35      208.84    187.60 o 
   4   2  17      216.08      -56.04    177.51 o 
  -3   3  17       77.78      -55.21     84.77 o 
  -2   3  17      139.86       75.41     95.05 o 
  -1   3  17       52.52       62.74     85.78 o 
   0   3  17      402.43      503.84    128.43 o 
   1   3  17       30.37       58.91     63.51 o 
   2   3  17      121.20      145.31     73.32 o 
   3   3  17       77.98       39.43     63.73 o 
  -3   4  17       31.87     -116.15    116.15 o 
  -2   4  17      346.05      392.98    125.16 o 
  -1   4  17      173.62      264.92    132.83 o 
   0   4  17      256.95      358.98    111.31 o 
   1   4  17      194.86       55.24     79.71 o 
   2   4  17      328.53      349.42     98.57 o 
   3   4  17       25.92       14.14     65.18 o 
  -1   5  17      488.17      269.73    149.92 o 
   0   5  17       36.55       -3.03     69.67 o 
   1   5  17      565.99      672.20    131.62 o 
   0   0  18     1346.20     1742.74    382.87 o 
   1   0  18       65.50      194.77    160.10 o 
   2   0  18      157.63      195.77    149.30 o 
  -2   1  18      179.99      320.48    112.64 o 
  -1   1  18      130.14      256.57    164.42 o 
   0   1  18      213.04      213.67    153.65 o 
   1   1  18      130.91      172.99    237.03 o 
   2   1  18      156.27      276.36    239.47 o 
  -2   2  18       97.36      -48.48    149.32 o 
  -1   2  18      161.98      205.68    107.84 o 
   0   2  18      357.37      406.23    117.38 o 
   1   2  18      152.49      138.78    137.80 o 
   2   2  18      106.46     -103.36    103.36 o 
   0   3  18       10.92       77.34    129.45 o 
                                                 
